# Supplementary material for: Meta gene set enrichment analyses link miR-137-regulated pathways with schizophrenia risk
Source: Front Genet. 2015 Apr 20;6:147. doi: 10.3389/fgene.2015.00147 (PMC4403556; doi:10.3389/fgene.2015.00147)
Supplement: Supplementary file 1 [file Table1.XLSX]

## Sheet: Sheet1
	Supplemental Table 1. Curated target gene lists of hsa-miR-137
	Target List Name	Criteria	TargetScan Predicted Target Genes	Validated and Predicted Overlap	Total Target Genes Including Validated targets	Relevance
	Full List	None	1144	26	1154	Most Inclusive
	Conserved List	Pct ≥ 0.9	537	13	560	Conserved
	Context List	Context ≤ -0.12	577	16	597	Less Conserved, Strong Binding
	Intersection list	Pct ≥ 0.9 and Context ≤ -0.12	283	8	311	High Confidence Conserved
	Validated List	Experimental Validation Study	None	None	36	Highest Confidence, Least Inclusive
	This table depicts the scoring criteria for each curated list, the number of predicted targets for each gene list, the number of validated targets that were also predicted, and the total number of targets in the final list listed by gene symbols. The relevance column indicates how each gene list contributed to the analysis. Pct = probability of conserved targeting. For further details see Methods…
