# Supplementary material for: Meta gene set enrichment analyses link miR-137-regulated pathways with schizophrenia risk
Source: Front Genet. 2015 Apr 20;6:147. doi: 10.3389/fgene.2015.00147 (PMC4403556; doi:10.3389/fgene.2015.00147)
Supplement: Supplementary file 2 [file Table2.XLSX]

## Sheet: FINAL
Supplemental Table 2. Gene sets of potential hsa-miR-137 targets included in all the MAGENTA analyses
Full List	PDLIM3	APPL2	MITF	CEP128	RAVER2	DR1	SWT1	ABHD5	RAPGEF5	MAPK10	GBP3	HMGN3	VPS37A	CLDN22	EFR3A	USP30	E2F7	HLTF	TAF7L	ZNF295	FMNL2	COCH	STK3	DTNA	SNX25	C20orf111	RREB1	MED27	KIAA1409	SIK1	CDC37L1	SLC1A5	SHROOM2	SGK494	RWDD4	TBCE	ZNF710	SGCG	SLC43A2	PROL1	TDRD7	PRKAB2	SUSD3	DMRT2	AP3S1	ESRRG	ABI3BP	TCF12	RAB9A
Full List - Sertoli cell junction signaling targets	ACTN2	AGGF1	AKT2	AXIN1	CDC42	CLDN11	CLDN22	CSDA	GSK3B	GUCY1A2	ITGA5	MAP2K4	MAP3K1	MAP3K2	MAP3K13	MAP3K14	MAPK1	MAPK3	MAPK10	PRKAG2	PRKAR2B	PVRL1	RAC1	SPTB	SRC	TJP1	ZAK
Full List - mechanisms of cancer targets	ADCY1	ADCY2	ADCY9	AKT2	ARHGEF7	ARHGEF18	AURKA	AXIN1	BCL2L11	BMP7	CAMK2A	CDC42	CDK2	CDK6	E2F6	FZD3	GNA13	GNAT1	GSK3B	HIPK2	LRP6	MAP2K4	MAPK1	MAPK3	MAPK10	MAX	NF1	NOTCH1	PIK3R3	PLCB1	PRKAG2	PRKAR2B	PRKD3	RAC1	RALBP1	RASGRF1	RB1	SRC	TCF3	TCF4
Full List - hepatocyte growth factor (HGF) signaling targets	AKT2	CDC42	CDK2	CRKL	MAP2K4	MAP3K1	MAP3K2	MAP3K13	MAP3K14	MAPK1	MAPK3	MAPK10	MET	PIK3R3	PRKD3	PTGS2	PXN	RAC1
Full List - ephrin receptor signaling targets	AKT2	AXIN1	CDC42	CFL2	CREB5	CRKL	CXCL12	EFNA2	EFNA3	EFNB2	EPHA5	EPHA7	EPHA8	EPHB3	GNA13	GNAT1	GRIN2A	ITGA5	MAP3K14	MAPK1	MAPK3	NCK1	PXN	RAC1	SRC
Full List - agrin interactions at neuromuscular junctions targets	ARHGEF7	CDC42	DAG1	ERBB4	ITGA5	MAP2K4	MAPK1	MAPK3	MAPK10	NRG2	NRG3	PXN	RAC1	SRC
Full List - Gonadotropin Releasing Hormone (GNRH) signaling targets	ADCY1	ADCY2	ADCY9	CAMK2A	CDC42	CREB5	MAP2K4	MAP3K1	MAP3K2	MAP3K13	MAP3K14	MAPK1	MAPK3	MAPK10	PLCB1	PRKAG2	PRKAR2B	PRKD3	RAC1	SRC
Full List- cardiac –B adrenergic signaling targets	ADCY1	ADCY2	ADCY9	ADRB1	AKAP2	CACNA1C	CACNA1D	PDE10A	PDE1B	PDE4A	PDE4D	PDE7A	PPP1CB	PPP1R7	PPP1R14B	PPP2R5C	PRKAG2	PRKAR2B	RYR2	SLC8A1
Full List - synaptic long term potentiation (LTP) targets	ADCY1	CACNA1C	CALM3	CAMK2A	CREB5	GRIA1	GRIA4	GRIN2A	GRM2	GRM5	MAPK1	MAPK3	PLCB1	PPP1CB	PPP1R7	PPP1R14B	PRKAG2	PRKAR2B	PRKD3
Full List - protein kinase A (PKA) signaling targets	ADCY1	ADCY2	ADCY9	AKAP2	CALM3	CAMK2A	CREB5	DUSP4	DUSP5	DUSP8	DUSP10	GNA13	GSK3B	H3F3B	KDELR3	MAP3K1	MAPK1	MAPK3	NFATC1	PDE10A	PDE1B	PDE4A	PDE4D	PDE7A	PLCB1	PPP1CB	PPP1R7	PPP1R14B	PRKAG2	PRKAR2B	PRKD3	PTGS2	PTP4A3	PTPN2	PTPN5	PTPN14	PTPRD	PXN	RYR2	RYR3	TCF3	TCF4
Full List - axonal guidance signaling targets	ADAM15	ADAM23	AKT2	ARHGEF7	BMP7	CDC42	CFL2	CRKL	CXCL12	EFNA2	EFNA3	EFNB2	EPHA5	EPHA7	EPHA8	EPHB3	FZD3	GLIS2	GNA13	GNAT1	GSK3B	ITGA5	MAPK1	MAPK3	NCK1	NFATC1	NRP1	PIK3R3	PLCB1	PLXNA2	PLXNA3	PLXNB2	PRKAG2	PRKAR2B	PRKD3	PXN	RAC1	SEMA3B	SEMA4D	SHANK2	SRGAP3	WNT7A
Conserved List	RAPGEF5	ZNF295	RREB1	SIK1	SLC12A2	SNRK	C21orf91	STK40	NCOA3	MTF1	CLEC16A	SHISA9	PIK3R3	DUSP4	UBE2G1	RORA	DENND1B	DUSP5	KLF12	ANKRD12	SBNO1	CUX1	ZBTB7A	FOXN3	NETO1	AKT2	AKAP2	PALM2-AKAP2	SCRT1	SLC6A1	PHF17	ZMYM2	UBN2	MGLL	PITPNA	C11orf87	LHFPL2	GBP3	COCH	DTNA	MED27	SGK494	TBCE	PROL1	SUSD3	DMRT2	AP3S1	DFFB	TMSB15B
Conserved List - Sertoli cell junction signaling targets	AKT2	CDC42	CLDN11	CSDA	GSK3B	GUCY1A2	MAP2K4	MAP3K13	MAPK1	MAPK3	MAPK10	PRKAR2B	PVRL1	SRC	TJP1	ZAK
Conserved List - mechanisms of cancer targets	ADCY1	ADCY2	AKT2	ARHGEF18	BCL2L11	CAMK2A	CDC42	CDK2	CDK6	E2F6	GNA13	GNAT1	GSK3B	HIPK2	MAP2K4	MAPK1	MAPK3	MAPK10	NF1	NOTCH1	PIK3R3	PRKAR2B	RB1	SRC	TCF4
Conserved List- hepatocyte growth factor (HGF) signaling targets	AKT2	CDC42	CDK2	CRKL	MAP2K4	MAP3K13	MAPK1	MAPK3	MAPK10	MET	PIK3R3	PTGS2	PXN
Conserved List - ephrin receptor signaling targets	AKT2	CDC42	CREB5	CRKL	CXCL12	EFNA2	EPHA5	EPHA7	EPHA8	GNA13	GNAT1	MAPK1	MAPK3	NCK1	PXN	SRC
Conserved List - agrin interactions at neuromuscular junctions targets	CDC42	ERBB4	MAP2K4	MAPK1	MAPK3	MAPK10	NRG2	PXN	SRC
Conserved List - Gonadotropin Releasing Hormone (GNRH) signaling targets	ADCY1	ADCY2	CAMK2A	CDC42	CREB5	MAP2K4	MAP3K13	MAPK1	MAPK3	MAPK10	PRKAR2B	SRC
Conserved List- cardiac –B adrenergic signaling targets	ADCY1	ADCY2	ADRB1	AKAP2	CACNA1C	PDE10A	PDE4A	PPP1CB	PRKAR2B	SLC8A1
Conserved List- synaptic long term potentiation (LTP) targets	ADCY1	CACNA1C	CALM3	CAMK2A	CREB5	GRIA1	GRIA4	MAPK1	MAPK3	PPP1CB	PRKAR2B
Conserved List - protein kinase A (PKA) signaling targets	ADCY1	ADCY2	AKAP2	CALM3	CAMK2A	CREB5	DUSP4	DUSP5	DUSP8	GNA13	GSK3B	H3F3B	MAPK1	MAPK3	NFATC1	PDE10A	PDE4A	PPP1CB	PRKAR2B	PTGS2	PTP4A3	PTPN5	PTPN14	PXN	RYR3	TCF4
Conserved List - axonal guidance signaling targets	AKT2	CDC42	CRKL	CXCL12	EFNA2	EPHA5	EPHA7	EPHA8	GLIS2	GNA13	GNAT1	GSK3B	MAPK1	MAPK3	NCK1	NFATC1	PIK3R3	PRKAR2B	PXN	SEMA4D
Context List	PDLIM3	APPL2	MITF	CEP128	RAVER2	DR1	SWT1	ABHD5	RAPGEF5	MAPK10	GBP3	HMGN3	VPS37A	CLDN22	EFR3A	USP30	E2F7	HLTF	TAF7L	ZNF295	FMNL2	COCH	STK3	DTNA	SNX25	C20orf111	RREB1	MED27	KIAA1409	SIK1	CDC37L1	SLC1A5	SHROOM2	SGK494	RWDD4	TBCE	ZNF710	SGCG	SLC43A2	PROL1	TDRD7	PRKAB2	SUSD3	DMRT2	AP3S1	ESRRG	ABI3BP	TCF12	RAB9A
Context List - Sertoli cell junction signaling targets	ACTN2	AKT2	CDC42	CLDN22	CSDA	MAP3K1	MAP3K14	MAPK1	MAPK3	MAPK10	PRKAR2B	SRC	TJP1	ZAK	CLDN11
Context List - mechanisms of cancer targets	AKT2	ARHGEF7	ARHGEF18	CDC42	CDK2	CDK6	E2F6	GNAT1	MAPK1	MAPK3	MAPK10	MAX	NF1	NOTCH1	PIK3R3	PLCB1	PRKAR2B	PRKD3	RB1	SRC	TCF3	TCF4
Context List - hepatocyte growth factor (HGF) signaling targets	AKT2	CDC42	CDK2	MAP3K1	MAP3K14	MAPK1	MAPK3	MAPK10	MET	PIK3R3	PRKD3	PTGS2
Context List - ephrin receptor signaling targets	AKT2	CDC42	CXCL12	EPHA5	EPHA7	GNAT1	GRIN2A	MAP3K14	MAPK1	MAPK3	NCK1	SRC
Context List - agrin interactions at neuromuscular junctions targets	ARHGEF7	CDC42	MAPK1	MAPK3	MAPK10	NRG2	NRG3	SRC
Context List - Gonadotropin Releasing Hormone (GNRH) signaling targets	CDC42	MAP3K1	MAP3K14	MAPK1	MAPK3	MAPK10	PLCB1	PRKAR2B	PRKD3	SRC
Context List- cardiac –B adrenergic signaling targets	CACNA1C	PDE1B	PRKAR2B	RYR2
Context List- synaptic long term potentiation (LTP) targets	CACNA1C	GRIN2A	MAPK1	MAPK3	PLCB1	PRKAR2B	PRKD3
Context List - protein kinase A (PKA) signaling targets	DUSP4	DUSP5	DUSP8	KDELR3	MAP3K1	MAPK1	MAPK3	PDE1B	PLCB1	PRKAR2B	PRKD3	PTGS2	PTPN2	PTPN5	PTPN14	RYR2	TCF3	TCF4
Context List - axonal guidance signaling targets	ADAM23	AKT2	ARHGEF7	CDC42	CXCL12	EPHA5	EPHA7	GLIS2	GNAT1	MAPK1	MAPK3	NCK1	PIK3R3	PLCB1	PRKAR2B	PRKD3	SEMA4D	WNT7A
Intersection List	RAPGEF5	ZNF295	RREB1	SIK1	SLC12A2	SNRK	C21orf91	STK40	NCOA3	MTF1	CLEC16A	SHISA9	PIK3R3	DUSP4	UBE2G1	RORA	DENND1B	DUSP5	KLF12	ANKRD12	SBNO1	CUX1	ZBTB7A	FOXN3	NETO1	AKT2	GBP3	COCH	DTNA	MED27	SGK494	TBCE	PROL1	SUSD3	DMRT2	AP3S1	DFFB	TMSB15B	AQPEP	PTN	AFM	RHOBTB1	MTFR1	SMCP	SLC25A5	DYDC1	CISD1	C9orf7	LCP2
Intersection List - Sertoli cell junction signaling targets	CDC42	MAPK1	MAPK3	AKT2	CSDA	MAPK10	PRKAR2B	SRC	TJP1	ZAK	CLDN11
Intersection List - mechanisms of cancer targets	AKT2	ARHGEF18	CDC42	CDK2	CDK6	E2F6	GNAT1	MAPK1	MAPK3	MAPK10	NF1	NOTCH1	PIK3R3	PRKAR2B	RB1	SRC	TCF4
Intersection List - hepatocyte growth factor (HGF) signaling targets	AKT2	CDC42	CDK2	MAPK1	MAPK3	MAPK10	MET	PIK3R3	PTGS2
Intersection List - ephrin receptor signaling targets	AKT2	CDC42	CXCL12	EPHA5	EPHA7	GNAT1	MAPK1	MAPK3	NCK1	SRC
Intersection List - agrin interactions at neuromuscular junctions targets	CDC42	MAPK1	MAPK3	MAPK10	NRG2	SRC
Intersection List - Gonadotropin Releasing Hormone (GNRH) signaling targets	CDC42	MAPK1	MAPK3	MAPK10	PRKAR2B	SRC
Intersection List- cardiac –B adrenergic signaling targets	CACNA1C	PRKAR2B
Intersection List - synaptic long term potentiation (LTP) targets	CACNA1C	MAPK1	MAPK3	PRKAR2B
Intersection List - protein kinase A (PKA) signaling targets	DUSP4	DUSP5	DUSP8	MAPK1	MAPK3	PRKAR2B	PTGS2	PTPN5	PTPN14	TCF4
Intersection List - axonal guidance signaling targets	AKT2	CDC42	CXCL12	EPHA5	EPHA7	GLIS2	GNAT1	MAPK1	MAPK3	NCK1	PIK3R3	PRKAR2B	SEMA4D
Validated List	CDC42	CDK6	KDM1A	E2F6	NCOA2	MITF	KDM5B	SPTLC1	PTBP1	CSMD1	C10orf26	CACNA1C	TCF4	CDK2	RB1	MAPK1	MAPK3	MET	ESRRA	PTGS2	MIB1	MSI1	EZH2	KLF4	ZNF804A	CTBP1	HTT	TBX3	GLIPR1	ZNF365	CLDN11	GABRA1	NRXN1	NEFL	NECAP1	RAPGEF5
Validated List - Sertoli cell junction signaling targets	CDC42	MAPK1	MAPK3	CLDN11
Validated List - mechanisms of cancer targets	CDC42	CDK2	CDK6	E2F6	MAPK1	MAPK3	RB1	TCF4
Validated List - hepatocyte growth factor (HGF) signaling targets	CDC42	CDK2	MAPK1	MAPK3	MET	PTGS2
Validated List - ephrin receptor signaling targets	CDC42	MAPK1	MAPK3
Validated List - agrin interactions at neuromuscular junctions targets	CDC42	MAPK1	MAPK3
Validated List - Gonadotropin Releasing Hormone (GNRH) signaling targets	CDC42	MAPK1	MAPK3
Validated List- cardiac –B adrenergic signaling targets	CACNA1C
Validated List - synaptic long term potentiation (LTP) targets	CACNA1C	MAPK1	MAPK3
Validated List - protein kinase A (PKA) signaling targets	MAPK1	MAPK3	PTGS2	TCF4
Validated List - axonal guidance signaling targets, Agrin interactions at neuromuscular junctions targets, Gonadotropin Releasing (GNRH) signaling targets, and ephrin receptor signaling targets	CDC42	MAPK1	MAPK3
This table shows a list of miR-137 potantial targets ( Gene symbol) corresponding to each gene set.
[truncated: 1,105 more columns]
