# Supplementary material for: Meta gene set enrichment analyses link miR-137-regulated pathways with schizophrenia risk
Source: Front Genet. 2015 Apr 20;6:147. doi: 10.3389/fgene.2015.00147 (PMC4403556; doi:10.3389/fgene.2015.00147)
Supplement: Supplementary file 3 [file Table3.XLSX]

## Sheet: Targetscan corrected
Supplemental Table 3 | IPA Analysis of miR-137 regulated genes with Multiple Testing Correction
Ingenuity Canonical Pathways	-log(B-H p-value)	Ratio	z-score	Molecules
Sertoli Cell-Sertoli Cell Junction Signaling	3.33E00	1.52E-01		MAP2K4,CLDN11,MAPK1,AXIN1,AGGF1,MAPK3,SPTB,PVRL1,GSK3B,MAP3K2,SRC,MAP3K14,AKT2,TJP1,ACTN2,MAP3K13,MAP3K1,RAC1,ITGA5,YBX3,PRKAR2B,CDC42,ZAK,PRKAG2,MAPK10,GUCY1A2,CLDN22
HGF Signaling	3.33E00	1.81E-01		MAP2K4,MAP3K14,PXN,AKT2,MAPK1,MAP3K13,CRKL,MAP3K1,RAC1,ITGA5,PIK3R3,MET,CDC42,MAPK3,MAPK10,PTGS2,PRKD3,CDK2,MAP3K2
Molecular Mechanisms of Cancer	3.33E00	1.15E-01		MAP2K4,TCF4,MAPK1,AXIN1,FZD3,ARHGEF7,LRP6,E2F6,RB1,RASGRF1,WNT7A,CAMK2A,GNAT1,MAPK3,PLCB1,GSK3B,GNA13,HIPK2,PRKD3,SRC,ADCY2,AKT2,RAC1,CDK6,ITGA5,AURKA,TCF3,RALBP1,PIK3R3,ADCY9,PRKAR2B,MAX,NF1,CDC42,ADCY1,MAPK10,PRKAG2,ARHGEF18,BMP7,NOTCH1,BCL2L11,CDK2
Ephrin Receptor Signaling	3.1E00	1.44E-01		GRIN2A,MAPK1,AXIN1,CXCL12,NCK1,EFNB2,EPHA8,GNAT1,CFL2,MAPK3,GNA13,EFNA2,EPHA7,SRC,MAP3K14,AKT2,PXN,CRKL,RAC1,EFNA3,ITGA5,CREB5,CDC42,EPHA5,EPHB3
Protein Kinase A Signaling	2.97E00	1.09E-01		TCF4,DUSP8,PDE7A,PTPN2,MAPK1,PTPN14,PDE4A,PPP1CB,PTPN5,PPP1R14B,NFATC1,AKAP2,DUSP5,CAMK2A,PPP1R7,MAPK3,DUSP10,RYR3,PLCB1,PDE4D,PGP,GSK3B,GNA13,PRKD3,PXN,ADCY2,PTPRD,PDE10A,MAP3K1,RYR2,TCF3,CREB5,CALM1 (includes others),ADCY9,PRKAR2B,H3F3A/H3F3B,ADCY1,PDE1B,KDELR3,PRKAG2,DUSP4,PTGS2
Agrin Interactions at Neuromuscular Junction	2.97E00	2.03E-01		MAP2K4,SRC,PXN,NRG2,MAPK1,ARHGEF7,RAC1,ITGA5,CDC42,NRG3,ERBB4,MAPK3,MAPK10,DAG1
GNRH Signaling	2.97E00	1.55E-01		MAP2K4,MAP3K14,SRC,ADCY2,MAPK1,MAP3K13,MAP3K1,RAC1,CREB5,ADCY9,CAMK2A,PRKAR2B,CDC42,MAPK3,ADCY1,MAPK10,PRKAG2,PLCB1,PRKD3,MAP3K2
Synaptic Long Term Potentiation	2.97E00	1.6E-01		GRM2,GRIN2A,MAPK1,GRIA1,PPP1CB,CACNA1C,CREB5,PPP1R14B,GRIA4,GRM5,CALM1 (includes others),CAMK2A,PRKAR2B,PPP1R7,MAPK3,ADCY1,PRKAG2,PLCB1,PRKD3
Cardiac β-adrenergic Signaling	2.84E00	1.5E-01		ADCY2,CACNA1D,PDE7A,PDE10A,RYR2,PDE4A,PPP1CB,CACNA1C,PPP1R14B,AKAP2,ADCY9,ADRB1,PRKAR2B,PPP1R7,ADCY1,PDE1B,PRKAG2,PPP2R5C,PDE4D,SLC8A1
SAPK/JNK Signaling	2.77E00	1.7E-01		MAP2K4,MAP4K2,DUSP8,MAP3K13,CRKL,MAP3K1,RAC1,NFATC1,PIK3R3,CDC42,DUSP10,ZAK,MAPK10,DUSP4,GNA13,MAP3K2
Axonal Guidance Signaling	2.45E00	9.93E-02		PLXNA3,MAPK1,FZD3,ARHGEF7,CXCL12,NCK1,PLXNA2,NFATC1,EFNB2,WNT7A,EPHA8,CFL2,GNAT1,MAPK3,ADAM23,PLCB1,PLXNB2,GSK3B,GNA13,SEMA3B,SHANK2,PRKD3,EFNA2,EPHA7,AKT2,PXN,ADAM15,CRKL,RAC1,EFNA3,ITGA5,MET,PIK3R3,SRGAP3,PRKAR2B,SEMA4D,GLIS2,CDC42,PRKAG2,EPHA5,EPHB3,BMP7,NRP1
CREB Signaling in Neurons	2.31E00	1.29E-01		ADCY2,AKT2,GRM2,GRIN2A,MAPK1,GRIA1,CREB5,GRIA4,GRM5,PIK3R3,ADCY9,CALM1 (includes others),PRKAR2B,POLR2C,CAMK2A,GNAT1,MAPK3,ADCY1,PRKAG2,PLCB1,GNA13,PRKD3
RANK Signaling in Osteoclasts	2.16E00	1.59E-01		MAP2K4,MAP3K14,SRC,AKT2,MAPK1,MITF,MAP3K13,MAP3K1,NFATC1,PIK3R3,CALM1 (includes others),MAPK3,MAPK10,MAP3K2
Nitric Oxide Signaling in the Cardiovascular System	2.16E00	1.52E-01		AKT2,CACNA1D,MAPK1,RYR2,CACNA1C,PIK3R3,CALM1 (includes others),PRKAR2B,ADRB1,MAPK3,PDE1B,GUCY1A2,PRKAG2,PRKAA1,PRKD3
Breast Cancer Regulation by Stathmin1	2.16E00	1.2E-01		ADCY2,MAPK1,ARHGEF7,RAC1,PPP1CB,PPP1R14B,PIK3R3,ADCY9,CALM1 (includes others),E2F6,CAMK2A,PRKAR2B,PPP1R7,CDC42,MAPK3,ADCY1,PRKAG2,PLCB1,PPP2R5C,ARHGEF18,GNA13,PRKD3,CDK2
Role of NFAT in Cardiac Hypertrophy	2.16E00	1.23E-01		MAP2K4,SRC,ADCY2,AKT2,MAPK1,MAP3K1,MEF2A,HAND1,PIK3R3,ADCY9,CALM1 (includes others),CAMK2A,PRKAR2B,MAPK3,ADCY1,MAPK10,PRKAG2,PLCB1,GSK3B,SLC8A1,RCAN2,PRKD3
PAK Signaling	2.16E00	1.57E-01		MAP2K4,PXN,MAPK1,ARHGEF7,RAC1,ITGA5,NCK1,PIK3R3,CFL2,CDC42,MAPK3,PDGFRA,MAPK10,EPHB3
Glioblastoma Multiforme Signaling	2.11E00	1.3E-01		SRC,AKT2,MAPK1,AXIN1,FZD3,RAC1,CDK6,TCF3,PIK3R3,RB1,E2F6,WNT7A,NF1,CDC42,MAPK3,PDGFRA,PLCB1,GSK3B,CDK2
Paxillin Signaling	2.1E00	1.47E-01		MAP2K4,SRC,PXN,MAPK1,ARHGEF7,ACTN2,RAC1,ITGA5,NCK1,GIT2,PIK3R3,ARF6,ITGA9,CDC42,MAPK10
Regulation of the Epithelial-Mesenchymal Transition Pathway	2.1E00	1.2E-01		MAP2K4,TCF4,AKT2,MAPK1,FZD3,AXIN1,FGF9,TWIST1,TCF3,SMURF1,MAML1,PIK3R3,MET,DVL2,WNT7A,CDH12,MAPK3,ZEB2,FGF11,GSK3B,FRS2,NOTCH1
Glucocorticoid Receptor Signaling	2.1E00	1.07E-01		MAP2K4,MAPK1,PRKAB1,PRKAB2,SGK1,NR3C1,NFATC1,KAT2B,POLR2C,NCOA2,MAPK3,PRKAA1,MAP3K14,AKT2,MED1,MAP3K1,RAC1,TAF7L,NCOA3,MED14,PIK3R3,PRKAG2,MAPK10,NCOA1,FKBP4,PTGS2,HLTF,TAF15
Dopamine-DARPP32 Feedback in cAMP Signaling	2.1E00	1.24E-01		ADCY2,GRIN2A,CACNA1D,CSNK1G3,PPP1CB,CACNA1C,KCNJ3,CREB5,PPP1R14B,ADCY9,CALM1 (includes others),PRKAR2B,PPP1R7,ADCY1,GUCY1A2,PRKAG2,PLCB1,PPP2R5C,PRKD3,CAMKK2
Fcγ Receptor-mediated Phagocytosis in Macrophages and Monocytes	2.1E00	1.51E-01		SRC,PXN,AKT2,MAPK1,RAC1,NCK1,PIK3R3,ARF6,CDC42,RAB11B,MAPK3,RAB11A,PRKD3,LCP2
Cardiac Hypertrophy Signaling	2.1E00	1.12E-01		MAP2K4,MAPK1,HAND1,ADRB1,GNAT1,MAPK3,PLCB1,GSK3B,GNA13,MAPKAPK2,MAP3K2,MAP3K14,ADCY2,CACNA1D,MAP3K13,MAP3K1,MEF2A,CACNA1C,PIK3R3,CALM1 (includes others),ADCY9,PRKAR2B,ADCY1,MAPK10,PRKAG2
Estrogen Receptor Signaling	2.1E00	1.34E-01		SRC,MAPK1,MED1,NR3C1,TAF7L,MED14,NCOA3,MED27,CTBP1,POLR2C,H3F3A/H3F3B,KAT2B,NCOA2,MAPK3,NCOA1,PPARGC1A,TAF15
Ephrin B Signaling	2.1E00	1.64E-01		EFNB2,PXN,GNAT1,CFL2,MAPK1,AXIN1,CDC42,MAPK3,CXCL12,RAC1,EPHB3,GNA13
Type II Diabetes Mellitus Signaling	2.09E00	1.37E-01		MAP2K4,MAP3K14,AKT2,MAPK1,PRKAB2,PRKAB1,ACSL6,SOCS6,MAP3K1,PIK3R3,MAPK3,MAPK10,PRKAG2,PRKAA1,IRS2,PRKD3
RAR Activation	2.09E00	1.19E-01		MAP2K4,SRC,ADCY2,AKT2,MAPK1,MED1,MAP3K1,RAC1,PIK3R3,ADCY9,KAT2B,PRKAR2B,ALDH1A2,ADCY1,MAPK10,NCOA1,PRKAG2,MAPKAPK2,HLTF,PRKD3,PPARGC1A
Pancreatic Adenocarcinoma Signaling	2.09E00	1.42E-01		MAP2K4,AKT2,MAPK1,RAC1,RALBP1,PIK3R3,RB1,E2F6,CDC42,MAPK3,TGFA,MAPK10,PTGS2,NOTCH1,CDK2
FGF Signaling	2.07E00	1.53E-01		AKT2,MAPK1,CRKL,FGF9,MAP3K1,RAC1,CREB5,MET,PIK3R3,MAPK3,FGF11,MAPKAPK2,FRS2
Calcium Signaling	2.06E00	1.18E-01		GRIN2A,TP63,MAPK1,GRIA1,RYR2,MEF2A,CREB5,GRIA4,TRPC3,NFATC1,ATP2B2,CALM1 (includes others),PRKAR2B,CAMK2A,MAPK3,RYR3,PRKAG2,ASPH,SLC8A1,RCAN2,CAMKK2
ErbB Signaling	2.05E00	1.51E-01		MAP2K4,NRG2,MAPK1,NCK1,PIK3R3,NRG3,CDC42,ERBB4,MAPK3,TGFA,MAPK10,GSK3B,PRKD3
Gap Junction Signaling	2.04E00	1.23E-01		DBN1,SRC,ADCY2,AKT2,MAPK1,CSNK1G3,PIK3R3,ADCY9,HTR2C,ADRB1,PRKAR2B,SP1,MAPK3,ADCY1,GUCY1A2,PRKAG2,PLCB1,PRKD3,MAP3K2
Neuregulin Signaling	2.01E00	1.48E-01		SRC,AKT2,NRG2,MAPK1,ERBB2IP,CRKL,ITGA5,PIK3R3,NRG3,ERBB4,MAPK3,TGFA,PRKD3
G Beta Gamma Signaling	2.01E00	1.48E-01		SRC,ADCY2,AKT2,MAPK1,KCNJ3,PRKAR2B,GNAT1,CDC42,MAPK3,ADCY1,PRKAG2,GNA13,PRKD3
Regulation of Cellular Mechanics by Calpain Protease	2.01E00	1.75E-01		SRC,RB1,PXN,MAPK1,ACTN2,MAPK3,CDK6,ITGA5,CAPN2,CDK2
Ephrin A Signaling	1.99E00	1.88E-01		PIK3R3,EPHA7,EFNA2,EPHA8,CFL2,CDC42,RAC1,EFNA3,EPHA5
Neuropathic Pain Signaling In Dorsal Horn Neurons	1.99E00	1.4E-01		SRC,GRM2,GRIN2A,MAPK1,GRIA1,GRIA4,GRM5,PIK3R3,CAMK2A,PRKAR2B,MAPK3,PRKAG2,PLCB1,PRKD3
GDNF Family Ligand-Receptor Interactions	1.99E00	1.62E-01		MAP2K4,PIK3R3,MAPK1,DOK6,CDC42,MAPK3,MAPK10,RAC1,IRS2,NCK1,FRS2
Relaxin Signaling	1.99E00	1.26E-01		ADCY2,AKT2,MAPK1,PDE7A,PDE10A,PDE4A,PIK3R3,ADCY9,PRKAR2B,GNAT1,MAPK3,PDE1B,ADCY1,GUCY1A2,PRKAG2,PDE4D,GNA13
CDP-diacylglycerol Biosynthesis I	1.92E00	3.12E-01		GPAM,ABHD5,MBOAT2,AGPAT9,AGPAT3
Gα12/13 Signaling	1.8E00	1.28E-01		MAP2K4,SRC,PXN,AKT2,MAPK1,MAP3K1,MEF2A,PIK3R3,CDH12,CDC42,CDH20,MAPK3,MAPK10,CDH8,GNA13
Melanocyte Development and Pigmentation Signaling	1.76E00	1.43E-01		PIK3R3,SRC,ADCY9,ADCY2,PRKAR2B,MAPK1,MITF,MAPK3,ADCY1,PRKAG2,KIT,CREB5
Ovarian Cancer Signaling	1.75E00	1.22E-01		SRC,AKT2,TCF4,MAPK1,AXIN1,FZD3,FGF9,TCF3,PIK3R3,RB1,WNT7A,PRKAR2B,MAPK3,PRKAG2,PTGS2,GSK3B
TR/RXR Activation	1.74E00	1.41E-01		PIK3R3,AKT2,ADRB1,NCOA2,MED1,NCOA1,STRBP,TBL1XR1,THRB,RCAN2,NCOA3,PPARGC1A
Wnt/β-catenin Signaling	1.74E00	1.12E-01		SRC,TCF4,AKT2,APPL2,FZD3,AXIN1,CSNK1G3,LRP6,ACVR1,SOX11,TCF3,DVL2,WIF1,WNT7A,CDH12,SOX6,PPP2R5C,GSK3B,ACVR1C
Phosphatidylglycerol Biosynthesis II (Non-plastidic)	1.73E00	2.78E-01		GPAM,ABHD5,MBOAT2,AGPAT9,AGPAT3
Renin-Angiotensin Signaling	1.72E00	1.28E-01		MAP2K4,ADCY2,MAPK1,MAP3K1,RAC1,SHC3,PIK3R3,ADCY9,PRKAR2B,MAPK3,ADCY1,MAPK10,PRKAG2,PRKD3
Triacylglycerol Biosynthesis	1.71E00	2E-01		GPAM,ABHD5,ELOVL2,MBOAT2,AGPAT9,ELOVL1,AGPAT3
AMPK Signaling	1.7E00	1.19E-01		SRC,AKT2,MAPK1,PRKAB2,PRKAB1,STK11,PIK3R3,ADRB1,PRKAR2B,KAT2B,PFKFB4,PRKAG2,PRKAA1,PPP2R5C,IRS2,HLTF
Germ Cell-Sertoli Cell Junction Signaling	1.68E00	1.12E-01		MAP2K4,MAP3K14,SRC,PXN,MAPK1,TJP1,AXIN1,MAP3K13,ACTN2,MAP3K1,RAC1,PIK3R3,AGGF1,CFL2,CDC42,MAPK3,MAPK10,MAP3K2
Androgen Signaling	1.68E00	1.26E-01		SRC,MAPK1,CALM1 (includes others),PRKAR2B,KAT2B,POLR2C,GNAT1,NCOA2,MAPK3,PRKAG2,NCOA1,GNA13,DNAJB1,PRKD3
B Cell Receptor Signaling	1.6E00	1.08E-01		MAP2K4,MAP3K14,AKT2,MAPK1,MAP3K13,MAP3K1,RAC1,TCF3,CREB5,NFATC1,PIK3R3,CALM1 (includes others),CAMK2A,CFL2,SYNJ1,CDC42,MAPK3,GSK3B,MAP3K2
Glutamate Receptor Signaling	1.6E00	1.58E-01		GRM5,CALM1 (includes others),GRM2,GRIN2A,SLC17A6,GLS,GRIA1,GRIP1,GRIA4
Role of Wnt/GSK-3β Signaling in the Pathogenesis of Influenza	1.6E00	1.39E-01		TCF4,DVL2,WNT7A,NCOA2,AXIN1,FZD3,CSNK1G3,NCOA1,GSK3B,TCF3,NCOA3
IL-1 Signaling	1.59E00	1.32E-01		MAP2K4,MAP3K14,ADCY9,ADCY2,PRKAR2B,GNAT1,MAPK1,MAP3K1,ADCY1,MAPK10,PRKAG2,GNA13
CXCR4 Signaling	1.59E00	1.12E-01		MAP2K4,SRC,PXN,ADCY2,AKT2,MAPK1,CXCL12,RAC1,PIK3R3,ADCY9,GNAT1,MAPK3,ADCY1,MAPK10,PLCB1,GNA13,PRKD3
April Mediated Signaling	1.57E00	1.84E-01		MAP2K4,MAP3K14,TRAF3,MAPK1,MAP3K1,MAPK10,NFATC1
PPARα/RXRα Activation	1.57E00	1.06E-01		MAP2K4,MAP3K14,ADCY2,MAPK1,PRKAB2,PRKAB1,MED1,ACVR1,NCOA3,ADCY9,PRKAR2B,GPD2,MAPK3,ADCY1,PRKAA1,PRKAG2,PLCB1,ACVR1C,PPARGC1A
Melatonin Signaling	1.54E00	1.43E-01		MAP2K4,CALM1 (includes others),PRKAR2B,CAMK2A,MAPK1,RORA,MAPK3,PRKAG2,PLCB1,PRKD3
Netrin Signaling	1.53E00	1.79E-01		PRKAR2B,RYR3,RYR2,RAC1,PRKAG2,NCK1,NFATC1
NGF Signaling	1.48E00	1.21E-01		MAP2K4,MAP3K14,AKT2,MAPK1,MAP3K13,MAP3K1,RAC1,CREB5,PIK3R3,CDC42,MAPK3,MAPK10,MAP3K2
B Cell Activating Factor Signaling	1.48E00	1.75E-01		MAP2K4,MAP3K14,TRAF3,MAPK1,MAP3K1,MAPK10,NFATC1
IL-17 Signaling	1.48E00	1.39E-01		MAP2K4,PIK3R3,MAP3K14,AKT2,MAPK1,MAPK3,MAPK10,PTGS2,GSK3B,MAPKAPK2
Amyloid Processing	1.45E00	1.57E-01		AKT2,PRKAR2B,MAPK1,MAPK3,MARK1,PRKAG2,CAPN2,GSK3B
Insulin Receptor Signaling	1.43E00	1.12E-01		AKT2,MAPK1,SGK1,CRKL,PPP1CB,NCK1,PPP1R14B,PIK3R3,PRKAR2B,SYNJ1,PPP1R7,MAPK3,PRKAG2,IRS2,GSK3B
Leptin Signaling in Obesity	1.42E00	1.35E-01		PIK3R3,ADCY9,ADCY2,AKT2,PRKAR2B,MAPK1,MAPK3,ADCY1,PRKAG2,PLCB1
G-Protein Coupled Receptor Signaling	1.42E00	9.38E-02		SRC,ADCY2,AKT2,GRM2,MAPK1,PDE7A,PDE10A,PDE4A,CREB5,GRM5,PIK3R3,GABBR2,ADCY9,HTR2C,PRKAR2B,ADRB1,CAMK2A,MAPK3,ADCY1,PDE1B,PRKAG2,PLCB1,DUSP4,PDE4D
HIPPO signaling	1.42E00	1.28E-01		TEAD1,WWC1,PPP1R7,AJUBA,PPP1CB,FRMD6,PPP2R5C,PARD3,LATS2,STK3,PPP1R14B
p53 Signaling	1.42E00	1.22E-01		PIK3R3,RB1,AKT2,TP63,KAT2B,JMY,MED1,RRM2B,GSK3B,ST13,HIPK2,CDK2
Integrin Signaling	1.41E00	9.9E-02		MAP2K4,SRC,PXN,AKT2,MAPK1,ARHGEF7,CRKL,ACTN2,RAC1,PPP1CB,ITGA5,NCK1,ARHGAP5,PIK3R3,ARF6,ITGA9,CDC42,MAPK3,CAPN2,GSK3B
Corticotropin Releasing Hormone Signaling	1.41E00	1.17E-01		ADCY2,MAPK1,MEF2A,CREB5,CALM1 (includes others),ADCY9,PRKAR2B,MAPK3,ADCY1,GUCY1A2,PRKAG2,PTGS2,PRKD3
CDK5 Signaling	1.41E00	1.21E-01		ADCY9,ADCY2,PRKAR2B,MAPK1,PPP1R7,MAPK3,ADCY1,MAPK10,PRKAG2,PPP1CB,PPP2R5C,PPP1R14B
FAK Signaling	1.41E00	1.26E-01		PIK3R3,SRC,PXN,AKT2,MAPK1,ARHGEF7,MAPK3,RAC1,ITGA5,CAPN2,GIT2
nNOS Signaling in Skeletal Muscle Cells	1.41E00	2.67E-01		CALM1 (includes others),RYR3,RYR2,DAG1
Pyridoxal 5'-phosphate Salvage Pathway	1.41E00	1.41E-01		MAP2K4,AKT2,MAPK1,SGK1,MAPK3,PRKAA1,GRK6,CDK6,CDK2
CD40 Signaling	1.38E00	1.38E-01		MAP2K4,PIK3R3,MAP3K14,TRAF3,MAPK1,MAPK3,MAPK10,PTGS2,MAPKAPK2
Role of Osteoblasts, Osteoclasts and Chondrocytes in Rheumatoid Arthritis	1.38E00	9.59E-02		MAP2K4,MAP3K14,SRC,TCF4,AKT2,MAPK1,FZD3,AXIN1,LRP6,ITGA5,TCF3,NFATC1,SMURF1,PIK3R3,CALM1 (includes others),WIF1,WNT7A,MAPK3,MAPK10,BMP7,GSK3B
IL-22 Signaling	1.37E00	2.08E-01		MAP2K4,AKT2,MAPK1,MAPK3,MAPK10
PDGF Signaling	1.37E00	1.3E-01		MAP2K4,PIK3R3,SRC,SYNJ1,MAPK1,CRKL,MAPK3,SPHK2,MAP3K1,PDGFRA
Aryl Hydrocarbon Receptor Signaling	1.35E00	1.07E-01		SRC,NFIX,MAPK1,MED1,CDK6,NCOA3,RB1,SP1,NCOA2,NFIA,MAPK3,ALDH1A2,NFIB,AHR,CDK2
VDR/RXR Activation	1.34E00	1.28E-01		SP1,NCOA2,MED1,MXD1,NCOA1,IGFBP5,SEMA3B,PRKD3,KLF4,NCOA3
Wnt/Ca+ pathway	1.31E00	1.43E-01		DVL2,CAMK2A,AXIN1,FZD3,PLCB1,GSK3B,CREB5,NFATC1
Cellular Effects of Sildenafil (Viagra)	1.31E00	1.09E-01		ADCY2,CACNA1D,PDE4A,CACNA1C,PPP1CB,CALM1 (includes others),ADCY9,PRKAR2B,ADCY1,PDE1B,GUCY1A2,PRKAG2,PLCB1,PDE4D
Rac Signaling	1.3E00	1.15E-01		MAP2K4,PIK3R3,CFL2,MAPK1,CDC42,MAPK3,MAP3K1,RAC1,ITGA5,PIP5KL1,PARD3,PIP4K2C
14-3-3-mediated Signaling	1.3E00	1.11E-01		MAP2K4,SRC,AKT2,MAPK1,STK11,PIK3R3,SRPK2,MAPK3,MAPK10,PLCB1,GSK3B,PDCD6IP,PRKD3
Factors Promoting Cardiogenesis in Vertebrates	1.3E00	1.2E-01		TCF4,AXIN1,FZD3,LRP6,ACVR1,BMP7,GSK3B,TCF3,PRKD3,ACVR1C,CDK2
PKCθ Signaling in T Lymphocytes	1.28E00	1.1E-01		MAP2K4,MAP3K14,MAPK1,MAP3K13,MAP3K1,HLA-DQA1,RAC1,NFATC1,PIK3R3,CAMK2A,MAPK3,LCP2,MAP3K2
RAN Signaling	1.28E00	2.35E-01		RANBP2,RCC1,CSE1L,KPNA1
ILK Signaling	1.25E00	9.68E-02		MAP2K4,PXN,AKT2,MAPK1,ACTN2,RICTOR,CREB5,PPP1R14B,PIK3R3,CFL2,CDC42,MAPK3,MAPK10,PPP2R5C,IRS2,PTGS2,GSK3B,DSP
Epithelial Adherens Junction Signaling	1.24E00	1.03E-01		SRC,AKT2,TCF4,ACTN2,ACVR1,RAC1,TCF3,MET,AGGF1,CDC42,SSX2IP,PVRL1,PARD3,ACVR1C,NOTCH1
ERK/MAPK Signaling	1.24E00	9.63E-02		SRC,PXN,MAPK1,CRKL,RAC1,PPP1CB,ITGA5,CREB5,PPP1R14B,NFATC1,PIK3R3,H3F3A/H3F3B,PRKAR2B,PPP1R7,MAPK3,PRKAG2,PPP2R5C,DUSP4
Glioma Signaling	1.23E00	1.16E-01		PIK3R3,CALM1 (includes others),RB1,E2F6,AKT2,CAMK2A,MAPK1,MAPK3,PDGFRA,CDK6,PRKD3
Mouse Embryonic Stem Cell Pluripotency	1.23E00	1.16E-01		PIK3R3,LIFR,AKT2,TCF4,DVL2,MAPK1,AXIN1,FZD3,MAPK3,GSK3B,TCF3
Gαs Signaling	1.2E00	1.1E-01		SRC,ADCY9,ADCY2,PRKAR2B,ADRB1,MAPK1,MAPK3,RYR3,RYR2,ADCY1,PRKAG2,CREB5
Basal Cell Carcinoma Signaling	1.19E00	1.25E-01		TCF4,DVL2,WNT7A,GLIS2,AXIN1,FZD3,BMP7,GSK3B,TCF3
cAMP-mediated signaling	1.18E00	9.13E-02		SRC,ADCY2,GRM2,MAPK1,PDE7A,PDE10A,PDE4A,CREB5,AKAP2,CALM1 (includes others),GABBR2,ADCY9,PRKAR2B,ADRB1,CAMK2A,MAPK3,ADCY1,PDE1B,DUSP4,PDE4D
Signaling by Rho Family GTPases	1.17E00	8.97E-02		MAP2K4,MAPK1,SEPT3,ARHGEF7,RAC1,ITGA5,CDC42EP2,PIK3R3,CDH12,GNAT1,CFL2,CDC42,CDH20,MAPK3,CDH8,MAPK10,PIP5KL1,ARHGEF18,GNA13,PARD3,PIP4K2C
LPS-stimulated MAPK Signaling	1.17E00	1.23E-01		MAP2K4,PIK3R3,MAP3K14,MAPK1,CDC42,MAPK3,MAPK10,RAC1,PRKD3
STAT3 Pathway	1.17E00	1.23E-01		MAP2K4,SRC,PTPN2,MAPK1,MAPK3,SOCS6,PDGFRA,MAPK10,RAC1
Colorectal Cancer Metastasis Signaling	1.15E00	8.9E-02		MAP2K4,SRC,TCF4,ADCY2,AKT2,MAPK1,FZD3,AXIN1,LRP6,RAC1,TCF3,PIK3R3,ADCY9,PRKAR2B,WNT7A,MAPK3,ADCY1,MAPK10,PRKAG2,PTGS2,GSK3B
α-Adrenergic Signaling	1.13E00	1.15E-01		CALM1 (includes others),ADCY9,ADCY2,PRKAR2B,MAPK1,MAPK3,ADCY1,PRKAG2,SLC8A1,PRKD3
TGF-β Signaling	1.13E00	1.15E-01		MAP2K4,MAPK1,CDC42,MAPK3,SKI,ACVR1,BMP7,ACVR1C,PMEPA1,SMURF1
Role of Macrophages, Fibroblasts and Endothelial Cells in Rheumatoid Arthritis	1.1E00	8.39E-02		MAP2K4,TCF4,TRAF3,MAPK1,FZD3,AXIN1,LRP6,CXCL12,NFATC1,CAMK2A,WNT7A,WIF1,MAPK3,PLCB1,GSK3B,MAPKAPK2,PRKD3,MAP3K14,SRC,AKT2,RAC1,TCF3,CREB5,PIK3R3,CALM1 (includes others)
Cholecystokinin/Gastrin-mediated Signaling	1.1E00	1.09E-01		MAP2K4,SRC,PXN,MAPK1,MAPK3,MAPK10,MEF2A,PLCB1,PTGS2,GNA13,PRKD3
Synaptic Long Term Depression	1.1E00	9.93E-02		GRM2,MAPK1,GRIA1,RYR2,GRIA4,GRM5,GNAT1,MAPK3,RYR3,GUCY1A2,PLCB1,PPP2R5C,GNA13,PRKD3
eNOS Signaling	1.1E00	9.93E-02		ADCY2,AKT2,PRKAB2,PRKAB1,PIK3R3,CALM1 (includes others),ADCY9,PRKAR2B,ADCY1,PRKAG2,PRKAA1,GUCY1A2,PRKD3,AQP2
Semaphorin Signaling in Neurons	1.06E00	1.32E-01		MET,SEMA4D,CFL2,MAPK1,MAPK3,RAC1,NRP1
UVB-Induced MAPK Signaling	1.06E00	1.32E-01		MAP2K4,PIK3R3,H3F3A/H3F3B,MAPK1,MAPK3,MAPK10,PRKD3
Role of NFAT in Regulation of the Immune Response	1.06E00	9.36E-02		AKT2,MAPK1,CSNK1G3,HLA-DQA1,MEF2A,NFATC1,PIK3R3,CALM1 (includes others),GNAT1,MAPK3,MS4A2,PLCB1,GNA13,GSK3B,RCAN2,LCP2
4-1BB Signaling in T Lymphocytes	1.06E00	1.61E-01		MAP2K4,MAP3K14,MAPK1,MAPK3,MAPK10
Melanoma Signaling	1.06E00	1.43E-01		PIK3R3,RB1,AKT2,MAPK1,MITF,MAPK3
UVC-Induced MAPK Signaling	1.06E00	1.43E-01		MAP2K4,SRC,MAPK1,MAPK3,MAPK10,PRKD3
Dopamine Receptor Signaling	1.06E00	1.15E-01		ADCY9,ADCY2,PRKAR2B,PPP1R7,ADCY1,PRKAG2,PPP1CB,PPP2R5C,PPP1R14B
Role of IL-17A in Arthritis	1.05E00	1.3E-01		MAP2K4,PIK3R3,MAPK1,MAPK3,MAPK10,PTGS2,MAPKAPK2
RhoGDI Signaling	1.05E00	9.25E-02		SRC,ARHGEF7,RAC1,ITGA5,GRIP1,ARHGAP5,CDH12,GNAT1,CFL2,CDC42,CDH20,CDH8,PIP5KL1,ARHGEF18,GNA13,PIP4K2C
Ceramide Biosynthesis	1.04E00	4E-01		SPTLC1,SPTLC2
P2Y Purigenic Receptor Signaling Pathway	1.02E00	1.01E-01		PIK3R3,ADCY9,ADCY2,AKT2,PRKAR2B,MAPK1,MAPK3,ADCY1,PRKAG2,PLCB1,CREB5,PRKD3
Polyamine Regulation in Colon Cancer	1.01E00	1.82E-01		TCF4,MAX,AZIN1,MXD1
Sperm Motility	1E00	1E-01		CACNA1G,CALM1 (includes others),PRKAR2B,SLC12A2,PDE1B,CACNA1H,GUCY1A2,PDE4A,PRKAG2,PLCB1,PDE4D,PRKD3
Macropinocytosis Signaling	9.99E-01	1.18E-01		MET,PIK3R3,SRC,ARF6,CDC42,RAC1,ITGA5,PRKD3
EGF Signaling	9.93E-01	1.25E-01		MAP2K4,PIK3R3,SRC,AKT2,MAPK1,MAPK3,MAP3K1
ErbB2-ErbB3 Signaling	9.59E-01	1.23E-01		PIK3R3,NRG2,SP1,MAPK1,NRG3,MAPK3,GSK3B
Fc Epsilon RI Signaling	9.59E-01	1.01E-01		MAP2K4,PIK3R3,AKT2,SYNJ1,MAPK1,MAPK3,MS4A2,MAPK10,RAC1,PRKD3,LCP2
Sphingosine-1-phosphate Signaling	9.59E-01	1.01E-01		PIK3R3,ADCY9,ADCY2,AKT2,MAPK1,MAPK3,ADCY1,PDGFRA,RAC1,PLCB1,GNA13
Inhibition of Angiogenesis by TSP1	9.53E-01	1.47E-01		MAP2K4,AKT2,MAPK1,GUCY1A2,MAPK10
NRF2-mediated Oxidative Stress Response	9.5E-01	8.89E-02		MAP2K4,DNAJB12,MAPK1,MAP3K1,MAF,MAFK,BACH1,CUL3,PIK3R3,DNAJC4,MAPK3,UBE2K,DNAJB1,GSK3B,PRKD3,DNAJB5
Production of Nitric Oxide and Reactive Oxygen Species in Macrophages	9.5E-01	8.89E-02		MAP2K4,MAP3K14,AKT2,MAPK1,MAP3K13,MAP3K1,RAC1,PPP1CB,PPP1R14B,PIK3R3,PPP1R7,MAPK3,MAPK10,PPP2R5C,PRKD3,MAP3K2
Role of Tissue Factor in Cancer	9.49E-01	1E-01		PIK3R3,SRC,AKT2,CFL2,MAPK1,CDC42,MAPK3,RAC1,PLCB1,FGB,GNA13
Aldosterone Signaling in Epithelial Cells	9.49E-01	9.21E-02		ICMT,DNAJB12,MAPK1,SGK1,SLC12A2,PIK3R3,DNAJC4,MAPK3,PIP5KL1,PLCB1,DNAJB1,PRKD3,DNAJB5,PIP4K2C
Role of Oct4 in Mammalian Embryonic Stem Cell Pluripotency	9.49E-01	1.3E-01		RB1,KDM5B,PHC3,TDRD7,MEF2A,WWP2
IGF-1 Signaling	9.49E-01	1.03E-01		PIK3R3,PXN,AKT2,PRKAR2B,MAPK1,MAPK3,SOCS6,PRKAG2,IGFBP5,IRS2
Renal Cell Carcinoma Signaling	9.49E-01	1.13E-01		MET,PIK3R3,AKT2,MAPK1,CDC42,MAPK3,TGFA,RAC1
Small Cell Lung Cancer Signaling	9.49E-01	1.13E-01		PIK3R3,RB1,TRAF3,AKT2,MAX,CDK6,PTGS2,CDK2
Chemokine Signaling	9.49E-01	1.13E-01		CALM1 (includes others),SRC,CAMK2A,MAPK1,MAPK3,CXCL12,PLCB1,PPP1CB
Glycerol Degradation I	9.49E-01	3.33E-01		GK5,GPD2
tRNA Splicing	9.42E-01	1.43E-01		PDE7A,PDE10A,PDE1B,PDE4A,PDE4D
Amyotrophic Lateral Sclerosis Signaling	9.38E-01	1.02E-01		PIK3R3,GRIN2A,CACNA1D,NEFL,GRIA1,RAC1,CACNA1C,NEFH,CAPN2,GRIA4
Leukocyte Extravasation Signaling	9.24E-01	8.59E-02		MAP2K4,SRC,CLDN11,PXN,MAPK1,CRKL,ACTN2,CXCL12,RAC1,ITGA5,ARHGAP5,PIK3R3,EDIL3,CDC42,MAPK10,PRKD3,CLDN22
ErbB4 Signaling	9.11E-01	1.17E-01		PIK3R3,NRG2,MAPK1,NRG3,ERBB4,MAPK3,PRKD3
NF-κB Activation by Viruses	9.1E-01	1.1E-01		PIK3R3,MAP3K14,AKT2,MAPK1,MAPK3,MAP3K1,ITGA5,PRKD3
IL-17A Signaling in Gastric Cells	9.1E-01	1.6E-01		MAP2K4,MAPK1,MAPK3,MAPK10
Role of JAK family kinases in IL-6-type Cytokine Signaling	9.1E-01	1.6E-01		MAP2K4,MAPK1,MAPK3,MAPK10
Huntington's Disease Signaling	9.02E-01	8.26E-02		MAP2K4,NEUROD1,AKT2,MAPK1,SGK1,GLS,RCOR2,CREB5,GRM5,PIK3R3,NSF,POLR2C,SP1,MAPK3,HTT,PLCB1,CAPN2,DNAJB1,PRKD3
Endothelin-1 Signaling	9.02E-01	8.77E-02		SRC,ADCY2,MAPK1,SHC3,PIK3R3,ADCY9,GNAT1,MAPK3,ADCY1,GUCY1A2,MAPK10,PLCB1,GNA13,PTGS2,PRKD3
Estrogen-Dependent Breast Cancer Signaling	8.64E-01	1.13E-01		PIK3R3,SRC,AKT2,SP1,MAPK1,MAPK3,CREB5
Notch Signaling	8.42E-01	1.32E-01		MAML1,FURIN,HEY2,NOTCH1,DTX2
BMP signaling pathway	8.42E-01	1.05E-01		MAP2K4,PRKAR2B,MAPK1,MAPK3,MAPK10,PRKAG2,BMP7,SMURF1
CD28 Signaling in T Helper Cells	8.28E-01	9.32E-02		MAP2K4,PIK3R3,CALM1 (includes others),AKT2,CDC42,MAP3K1,HLA-DQA1,MAPK10,RAC1,LCP2,NFATC1
PTEN Signaling	8.28E-01	9.32E-02		PIK3R3,AKT2,SYNJ1,MAPK1,CDC42,MAPK3,PDGFRA,RAC1,ITGA5,GSK3B,BCL2L11
Acute Myeloid Leukemia Signaling	8.23E-01	1.04E-01		MAP2K4,PIK3R3,AKT2,TCF4,MAPK1,MAPK3,KIT,TCF3
IL-17A Signaling in Airway Cells	8.19E-01	1.09E-01		MAP2K4,PIK3R3,AKT2,MAPK1,MAPK3,MAPK10,GSK3B
CD27 Signaling in Lymphocytes	8.03E-01	1.15E-01		MAP2K4,MAP3K14,MAP3K13,MAP3K1,MAPK10,MAP3K2
Endometrial Cancer Signaling	8.03E-01	1.15E-01		PIK3R3,AKT2,MAPK1,AXIN1,MAPK3,GSK3B
Methionine Degradation I (to Homocysteine)	8.03E-01	1.76E-01		AHCYL1,AHCYL2,NSUN4
Non-Small Cell Lung Cancer Signaling	8.03E-01	1.08E-01		PIK3R3,RB1,AKT2,MAPK1,MAPK3,TGFA,CDK6
Phospholipase C Signaling	8.03E-01	7.95E-02		SRC,ADCY2,MAPK1,ARHGEF7,RAC1,MEF2A,PPP1CB,ITGA5,CREB5,NFATC1,ADCY9,CALM1 (includes others),MAPK3,ADCY1,PLCB1,ARHGEF18,GNA13,PRKD3,LCP2
Xenobiotic Metabolism Signaling	7.95E-01	7.75E-02		MAP2K4,MAP3K14,MAPK1,MED1,MAP3K13,MAF,MAP3K1,GRIP1,PIK3R3,CUL3,CAMK2A,MAPK3,ALDH1A2,NCOA1,PPP2R5C,CHST10,NDST1,PRKD3,AHR,PPARGC1A,MAP3K2
Reelin Signaling in Neurons	7.95E-01	1.01E-01		MAP2K4,PAFAH1B2,PIK3R3,SRC,CRKL,MAPK10,ITGA5,GSK3B
Regulation of IL-2 Expression in Activated and Anergic T Lymphocytes	7.95E-01	1.01E-01		MAP2K4,CALM1 (includes others),MAPK1,MAPK3,MAP3K1,MAPK10,RAC1,NFATC1
Chronic Myeloid Leukemia Signaling	7.91E-01	9.68E-02		CTBP1,PIK3R3,RB1,E2F6,AKT2,MAPK1,CRKL,MAPK3,CDK6
Ceramide Signaling	7.74E-01	1E-01		MAP2K4,PIK3R3,AKT2,MAPK3,SPHK2,MAP3K1,PPP2R5C,CERK
MIF Regulation of Innate Immunity	7.73E-01	1.22E-01		MAP2K4,MAPK1,MAPK3,MAPK10,PTGS2
GABA Receptor Signaling	7.73E-01	1.04E-01		NSF,GABBR2,ADCY9,ADCY2,ADCY1,SLC6A1,GABRA1
Neurotrophin/TRK Signaling	7.73E-01	1.04E-01		MAP2K4,PIK3R3,MAPK1,CDC42,MAPK3,CREB5,FRS2
Tight Junction Signaling	7.73E-01	8.38E-02		AKT2,CLDN11,TJP1,RAC1,YBX3,SMURF1,NSF,CPSF6,PRKAR2B,CDC42,PRKAG2,PVRL1,PPP2R5C,CLDN22
Cdc42 Signaling	7.73E-01	8.38E-02		MAP2K4,SRC,MAPK1,HLA-DQA1,ITGA5,PPP1CB,CDC42EP2,CDC42BPA,CFL2,CDC42,MAPK10,GSK3B,PARD3,FNBP1L
D-myo-inositol (1,4,5)-trisphosphate Degradation	7.73E-01	1.67E-01		SYNJ1,IMPA2,INPP5A
Lymphotoxin β Receptor Signaling	7.73E-01	1.11E-01		PIK3R3,MAP3K14,TRAF3,AKT2,MAPK1,MAPK3
Salvage Pathways of Pyrimidine Ribonucleotides	7.68E-01	9.47E-02		MAP2K4,AKT2,MAPK1,SGK1,MAPK3,PRKAA1,GRK6,CDK6,CDK2
Prostate Cancer Signaling	7.48E-01	9.76E-02		PIK3R3,RB1,AKT2,MAPK1,MAPK3,GSK3B,CREB5,CDK2
Sonic Hedgehog Signaling	7.46E-01	1.33E-01		PRKAR2B,GLIS2,PRKAG2,GSK3B
Clathrin-mediated Endocytosis Signaling	7.41E-01	8.11E-02		SRC,FGF9,RAC1,ITGA5,MET,PIK3R3,CD2AP,ARF6,SYNJ1,CDC42,RAB11B,RAB11A,FGF11,SNAP91,HIP1R
Role of NANOG in Mammalian Embryonic Stem Cell Pluripotency	7.4E-01	9.01E-02		PIK3R3,LIFR,AKT2,WNT7A,MAPK1,AXIN1,FZD3,MAPK3,BMP7,GSK3B
T Cell Receptor Signaling	7.36E-01	9.28E-02		MAP2K4,PIK3R3,CALM1 (includes others),MAPK1,MAPK3,MAP3K1,RAC1,LCP2,NFATC1
Cysteine Biosynthesis III (mammalia)	7.35E-01	1.58E-01		AHCYL1,AHCYL2,NSUN4
Prostanoid Biosynthesis	7.3E-01	2.22E-01		PTGES2,PTGS2
mTOR Signaling	7.23E-01	8.02E-02		AKT2,MAPK1,PRKAB2,PRKAB1,STK11,RAC1,FKBP1A,RICTOR,PIK3R3,EIF4G2,MAPK3,PRKAG2,PRKAA1,PPP2R5C,PRKD3
D-myo-inositol-5-phosphate Metabolism	7.05E-01	8.39E-02		MTMR4,DUSP8,TMEM55A,PTPN2,SYNJ1,PPP1R16B,PPP1R7,DUSP10,PLCB1,STYX,PPP1R14B,PIP4K2C
IL-3 Signaling	7.05E-01	9.86E-02		PIK3R3,AKT2,MAPK1,CRKL,MAPK3,RAC1,PRKD3
PEDF Signaling	7.05E-01	9.86E-02		PIK3R3,AKT2,TCF4,MAPK1,MAPK3,RAC1,TCF12
GPCR-Mediated Integration of Enteroendocrine Signaling Exemplified by an L Cell	7.05E-01	9.86E-02		ADCY9,ADCY2,PRKAR2B,ADRB1,ADCY1,PRKAG2,PLCB1
Superpathway of Inositol Phosphate Compounds	6.62E-01	7.81E-02		DUSP8,PTPN2,STYX,INPP5A,PPP1R14B,PIK3R3,MTMR4,TMEM55A,SYNJ1,PPP1R16B,PPP1R7,DUSP10,PLCB1,PIP5KL1,PIP4K2C
Prolactin Signaling	6.61E-01	9.59E-02		PIK3R3,SP1,MAPK1,MAPK3,SOCS6,PRKD3,NR3C1
MIF-mediated Glucocorticoid Regulation	6.58E-01	1.21E-01		MAPK1,MAPK3,PTGS2,NR3C1
Glutamine Degradation I	6.42E-01	5E-01		GLS
nNOS Signaling in Neurons	6.29E-01	1.06E-01		CALM1 (includes others),GRIN2A,CAMK2A,CAPN2,PRKD3
Human Embryonic Stem Cell Pluripotency	6.23E-01	8.21E-02		PIK3R3,AKT2,TCF4,WNT7A,AXIN1,FZD3,ACVR1,PDGFRA,BMP7,GSK3B,TCF3
Maturity Onset Diabetes of Young (MODY) Signaling	6.16E-01	1.36E-01		NEUROD1,CACNA1D,CACNA1C
HMGB1 Signaling	6.11E-01	8.33E-02		MAP2K4,PIK3R3,AKT2,KAT2B,SP1,MAPK1,CDC42,MAPK3,MAPK10,RAC1
Gαi Signaling	6.11E-01	8.33E-02		SRC,GABBR2,ADCY9,ADCY2,GRM2,PRKAR2B,MAPK1,MAPK3,ADCY1,PRKAG2
HER-2 Signaling in Breast Cancer	6.1E-01	9.21E-02		PIK3R3,AKT2,CDC42,CDK6,GSK3B,PARD3,PRKD3
Cell Cycle Regulation by BTG Family Proteins	6.05E-01	1.14E-01		RB1,E2F6,PPP2R5C,CDK2
VEGF Signaling	6.04E-01	8.79E-02		PIK3R3,SRC,PXN,AKT2,MAPK1,ACTN2,MAPK3,EIF2S3
Gustation Pathway	6.03E-01	8.26E-02		ADCY9,ADCY2,PRKAR2B,PDE7A,PDE10A,ADCY1,PDE1B,PDE4A,PRKAG2,PDE4D
TNFR1 Signaling	5.95E-01	1.02E-01		MAP2K4,MAP4K2,MAP3K14,CDC42,MAP3K1
ERK5 Signaling	5.95E-01	9.52E-02		SRC,SGK1,MEF2A,GNA13,CREB5,MAP3K2
PCP pathway	5.95E-01	9.52E-02		MAP2K4,DVL2,WNT7A,FZD3,MAPK10,RAC1
Acute Phase Response Signaling	5.84E-01	7.69E-02		MAP2K4,MAP3K14,AKT2,TCF4,MAPK1,SOCS6,MAP3K1,SERPINA3,TCF3,NR3C1,PIK3R3,MAPK3,FGB
Actin Cytoskeleton Signaling	5.8E-01	7.37E-02		PXN,MAPK1,FGF9,ARHGEF7,CRKL,ACTN2,RAC1,PPP1CB,ITGA5,PIK3R3,CFL2,CDC42,MAPK3,FGF11,GNA13,PIP4K2C
fMLP Signaling in Neutrophils	5.8E-01	8.33E-02		PIK3R3,CALM1 (includes others),MAPK1,CDC42,MAPK3,RAC1,PLCB1,PRKD3,NFATC1
Cell Cycle: G1/S Checkpoint Regulation	5.8E-01	9.38E-02		RB1,E2F6,MAX,CDK6,GSK3B,CDK2
3-phosphoinositide Biosynthesis	5.71E-01	7.74E-02		PIK3R3,MTMR4,DUSP8,PTPN2,SYNJ1,PPP1R16B,PPP1R7,DUSP10,PIP5KL1,STYX,PPP1R14B,PIP4K2C
PPAR Signaling	5.71E-01	8.51E-02		MAP3K14,MAPK1,MED1,MAPK3,NCOA1,PDGFRA,PTGS2,PPARGC1A
Estrogen-mediated S-phase Entry	5.71E-01	1.25E-01		RB1,E2F6,CDK2
Triacylglycerol Degradation	5.71E-01	1.25E-01		ABHD6,MGLL,NDST1
Superpathway of D-myo-inositol (1,4,5)-trisphosphate Metabolism	5.71E-01	1.25E-01		SYNJ1,IMPA2,INPP5A
Natural Killer Cell Signaling	5.6E-01	8.18E-02		PIK3R3,AKT2,SYNJ1,MAPK1,MAPK3,RAC1,NCK1,PRKD3,LCP2
Role of PI3K/AKT Signaling in the Pathogenesis of Influenza	5.49E-01	9.09E-02		PIK3R3,AKT2,MAPK1,CRKL,MAPK3,GSK3B
Coenzyme A Biosynthesis	5.35E-01	3.33E-01		PPCS
Glycerol-3-phosphate Shuttle	5.35E-01	3.33E-01		GPD2
PXR/RXR Activation	5.35E-01	8.96E-02		AKT2,PRKAR2B,NCOA1,PRKAG2,NR3C1,PPARGC1A
Erythropoietin Signaling	5.35E-01	8.96E-02		PIK3R3,SRC,AKT2,MAPK1,MAPK3,PRKD3
Thrombin Signaling	5.34E-01	7.33E-02		SRC,ADCY2,AKT2,MAPK1,PPP1CB,PIK3R3,ADCY9,CAMK2A,GNAT1,MAPK3,ADCY1,PLCB1,GNA13,PRKD3
Role of MAPK Signaling in the Pathogenesis of Influenza	5.18E-01	8.82E-02		MAP2K4,AKT2,MAPK1,MAPK3,MAPK10,PTGS2
Regulation of eIF4 and p70S6K Signaling	5.16E-01	7.59E-02		PIK3R3,AKT2,EIF4G2,MAPK1,MAPK3,PAIP1,ITGA5,PPP2R5C,EIF2S3,AGO1,AGO4
Antiproliferative Role of TOB in T Cell Signaling	5.16E-01	1.15E-01		RB1,MAPK1,CDK2
Thyroid Cancer Signaling	5.08E-01	1E-01		TCF4,MAPK1,MAPK3,TCF3
Neuroprotective Role of THOP1 in Alzheimer's Disease	5.08E-01	1E-01		PRKAR2B,PRKAG2,SERPINA3,IDE
GPCR-Mediated Nutrient Sensing in Enteroendocrine Cells	5.08E-01	8.33E-02		ADCY9,ADCY2,PRKAR2B,ADCY1,PRKAG2,PLCB1,PRKD3
Gαq Signaling	4.98E-01	7.48E-02		GRM5,PIK3R3,HTR2C,CALM1 (includes others),AKT2,MAPK1,MAPK3,PLCB1,GSK3B,PRKD3,NFATC1
Thrombopoietin Signaling	4.96E-01	9.09E-02		PIK3R3,MAPK1,MAPK3,IRS2,PRKD3
D-myo-inositol (1,4,5)-Trisphosphate Biosynthesis	4.93E-01	1.11E-01		PIP5KL1,PLCB1,PIP4K2C
CCR3 Signaling in Eosinophils	4.81E-01	7.69E-02		PIK3R3,CALM1 (includes others),CFL2,MAPK1,MAPK3,RAC1,PLCB1,PPP1CB,PRKD3
JAK/Stat Signaling	4.59E-01	8.33E-02		PIK3R3,AKT2,PIAS2,MAPK1,MAPK3,SOCS6
p70S6K Signaling	4.59E-01	7.56E-02		PIK3R3,SRC,AKT2,MAPK1,MAPK3,PLCB1,PPP2R5C,BCAP31,PRKD3
EIF2 Signaling	4.59E-01	7.07E-02		AKT2,MAPK1,PPP1CB,EIF2S3,RPL15,PIK3R3,EIF4G2,RPL28,MAPK3,PAIP1,GSK3B,AGO1,AGO4
UVA-Induced MAPK Signaling	4.59E-01	7.95E-02		MAP2K4,PIK3R3,MAPK1,MAPK3,MAPK10,PARP8,PLCB1
Uracil Degradation II (Reductive)	4.59E-01	2.5E-01		DPYD
Myo-inositol Biosynthesis	4.59E-01	2.5E-01		IMPA2
Thymine Degradation	4.59E-01	2.5E-01		DPYD
TNFR2 Signaling	4.48E-01	1.03E-01		MAP2K4,MAP3K14,MAP3K1
Virus Entry via Endocytic Pathways	4.48E-01	7.87E-02		PIK3R3,SRC,CDC42,RAC1,ITGA5,PRKD3,CXADR
Apoptosis Signaling	4.48E-01	7.87E-02		MAP2K4,MAP3K14,MAPK1,MAPK3,DFFB,CAPN2,BCL2L11
Fatty Acid α-oxidation	4.39E-01	1.25E-01		ALDH1A2,PTGS2
Serotonin Receptor Signaling	4.39E-01	9.09E-02		HTR2C,ADCY9,ADCY2,ADCY1
ATM Signaling	4.39E-01	8.47E-02		MAP2K4,MAPK10,CREB5,CDK2,SMC1A
Role of p14/p19ARF in Tumor Suppression	4.29E-01	1E-01		PIK3R3,RB1,RAC1
PI3K/AKT Signaling	4.25E-01	7.32E-02		PIK3R3,AKT2,SYNJ1,MAPK1,MAPK3,ITGA5,PPP2R5C,PTGS2,GSK3B
Induction of Apoptosis by HIV1	4.25E-01	8.33E-02		MAP2K4,MAP3K14,MAPK10,DFFB,SLC25A5
VEGF Family Ligand-Receptor Interactions	4.19E-01	7.89E-02		PIK3R3,AKT2,MAPK1,MAPK3,PRKD3,NRP1
IL-4 Signaling	4.19E-01	7.89E-02		PIK3R3,AKT2,SYNJ1,HLA-DQA1,NR3C1,NFATC1
iCOS-iCOSL Signaling in T Helper Cells	4.17E-01	7.41E-02		PIK3R3,CALM1 (includes others),AKT2,CAMK2A,HLA-DQA1,RAC1,LCP2,NFATC1
GM-CSF Signaling	3.94E-01	8.06E-02		PIK3R3,AKT2,CAMK2A,MAPK1,MAPK3
Cyclins and Cell Cycle Regulation	3.92E-01	7.69E-02		RB1,E2F6,CDK6,PPP2R5C,GSK3B,CDK2
Superpathway of Methionine Degradation	3.92E-01	9.38E-02		AHCYL1,AHCYL2,NSUN4
D-myo-inositol (1,4,5,6)-Tetrakisphosphate Biosynthesis	3.92E-01	7.09E-02		MTMR4,DUSP8,PTPN2,SYNJ1,PPP1R16B,PPP1R7,DUSP10,STYX,PPP1R14B
D-myo-inositol (3,4,5,6)-tetrakisphosphate Biosynthesis	3.92E-01	7.09E-02		MTMR4,DUSP8,PTPN2,SYNJ1,PPP1R16B,PPP1R7,DUSP10,STYX,PPP1R14B
Adipogenesis pathway	3.92E-01	7.09E-02		CTBP1,EGR2,ATG7,KDM1A,FZD3,EZH2,FBXW7,BMP7,TBL1XR1
3-phosphoinositide Degradation	3.89E-01	6.94E-02		MTMR4,DUSP8,TMEM55A,PTPN2,SYNJ1,PPP1R16B,PPP1R7,DUSP10,STYX,PPP1R14B
Antiproliferative Role of Somatostatin Receptor 2	3.89E-01	7.94E-02		PIK3R3,SRC,MAPK1,MAPK3,GUCY1A2
PI3K Signaling in B Lymphocytes	3.85E-01	7.03E-02		CALM1 (includes others),AKT2,CAMK2A,MAPK1,MAPK3,RAC1,PLCB1,IRS2,NFATC1
1D-myo-inositol Hexakisphosphate Biosynthesis II (Mammalian)	3.62E-01	1.05E-01		SYNJ1,INPP5A
D-myo-inositol (1,3,4)-trisphosphate Biosynthesis	3.62E-01	1.05E-01		SYNJ1,INPP5A
DNA damage-induced 14-3-3σ Signaling	3.62E-01	1.05E-01		AKT2,CDK2
TWEAK Signaling	3.58E-01	8.82E-02		MAP3K14,TRAF3,BAG4
UDP-N-acetyl-D-glucosamine Biosynthesis II	3.54E-01	1.67E-01		GFPT1
Glycogen Biosynthesis II (from UDP-D-Glucose)	3.54E-01	1.67E-01		UGP2
Assembly of RNA Polymerase II Complex	3.53E-01	8E-02		POLR2C,DR1,TAF7L,TAF15
Telomerase Signaling	3.49E-01	7.07E-02		PIK3R3,RB1,AKT2,SP1,MAPK1,MAPK3,PPP2R5C
IL-6 Signaling	3.48E-01	6.9E-02		MAP2K4,PIK3R3,MAP3K14,AKT2,MAPK1,MAPK3,MAPK10,MAPKAPK2
IL-17A Signaling in Fibroblasts	3.48E-01	8.57E-02		MAPK1,MAPK3,GSK3B
Role of JAK2 in Hormone-like Cytokine Signaling	3.48E-01	8.57E-02		SOCS6,IRS2,HLTF
Stearate Biosynthesis I (Animals)	3.48E-01	8.57E-02		ACSL6,ELOVL2,ELOVL1
DNA Methylation and Transcriptional Repression Signaling	3.48E-01	1E-01		ARID4B,MBD2
IL-12 Signaling and Production in Macrophages	3.3E-01	6.67E-02		MAP2K4,PIK3R3,AKT2,MAPK1,MAPK3,MAF,NCOA1,MAPK10,PRKD3
CNTF Signaling	3.3E-01	7.69E-02		PIK3R3,LIFR,MAPK1,MAPK3
CCR5 Signaling in Macrophages	3.22E-01	7.25E-02		MAP2K4,CALM1 (includes others),MAPK1,MAPK10,PRKD3
Growth Hormone Signaling	3.22E-01	7.25E-02		PIK3R3,MAPK1,MAPK3,SOCS6,PRKD3
GDP-glucose Biosynthesis	3.21E-01	1.43E-01		PGM2
IL-2 Signaling	3.21E-01	7.55E-02		PIK3R3,AKT2,MAPK1,MAPK3
Phototransduction Pathway	3.21E-01	7.55E-02		PRKAR2B,GNAT1,GUCY1A2,PRKAG2
RhoA Signaling	2.99E-01	6.56E-02		ARHGAP5,CFL2,SEPT3,PIP5KL1,PPP1CB,CDC42EP2,GNA13,PIP4K2C
CTLA4 Signaling in Cytotoxic T Lymphocytes	2.99E-01	6.82E-02		PIK3R3,AKT2,AP1S3,PPP2R5C,LCP2,AP1G1
Docosahexaenoic Acid (DHA) Signaling	2.85E-01	7.69E-02		PIK3R3,AKT2,GSK3B
Glucose and Glucose-1-phosphate Degradation	2.84E-01	1.25E-01		PGM2
Citrulline Biosynthesis	2.84E-01	1.25E-01		GLS
Purine Ribonucleosides Degradation to Ribose-1-phosphate	2.84E-01	1.25E-01		PGM2
Actin Nucleation by ARP-WASP Complex	2.84E-01	7.14E-02		CDC42,RAC1,ITGA5,NCK1
Regulation of Actin-based Motility by Rho	2.76E-01	6.59E-02		CDC42,RAC1,ITGA5,PIP5KL1,PPP1CB,PIP4K2C
TREM1 Signaling	2.76E-01	6.76E-02		AKT2,MAPK1,MAPK3,ITGA5,CD83
FLT3 Signaling in Hematopoietic Progenitor Cells	2.76E-01	6.76E-02		PIK3R3,AKT2,MAPK1,MAPK3,CREB5
Nur77 Signaling in T Lymphocytes	2.76E-01	7.02E-02		CALM1 (includes others),HLA-DQA1,NFATC1,MAP3K2
Dendritic Cell Maturation	2.71E-01	6.15E-02		MAP2K4,PIK3R3,MAP3K14,AKT2,MAPK1,MAPK3,HLA-DQA1,MAPK10,PLCB1,CD83,CREB5
Hepatic Cholestasis	2.69E-01	6.17E-02		MAP2K4,MAP4K2,MAP3K14,ADCY9,ADCY2,PRKAR2B,ADCY1,MAPK10,PRKAG2,PRKD3
FcγRIIB Signaling in B Lymphocytes	2.69E-01	7.32E-02		MAP2K4,PIK3R3,MAPK10
Mechanisms of Viral Exit from Host Cells	2.69E-01	7.32E-02		VPS36,PDCD6IP,PRKD3
Myc Mediated Apoptosis Signaling	2.69E-01	6.9E-02		MAP2K4,PIK3R3,AKT2,MAPK10
Calcium Transport I	2.62E-01	1.11E-01		ATP2B2
Leucine Degradation I	2.62E-01	1.11E-01		HMGCLL1
IL-8 Signaling	2.51E-01	6.01E-02		MAP2K4,PIK3R3,SRC,AKT2,MAPK1,MAPK3,MAPK10,RAC1,PTGS2,GNA13,PRKD3
Protein Ubiquitination Pathway	2.49E-01	5.88E-02		USP28,DNAJB12,USP45,USP38,USP36,FBXW7,USP30,SMURF1,UBE2G2,UBE2H,DNAJC4,UBE2G1,USP46,DNAJB1,DNAJB5
Ketogenesis	2.33E-01	1E-01		HMGCLL1
Glycogen Degradation II	2.33E-01	1E-01		PGM2
Role of IL-17F in Allergic Inflammatory Airway Diseases	2.33E-01	6.82E-02		MAPK1,MAPK3,CREB5
Cell Cycle Control of Chromosomal Replication	2.29E-01	7.41E-02		CDK6,CDK2
Role of JAK1 and JAK3 in γc Cytokine Signaling	2.18E-01	6.35E-02		PIK3R3,MAPK1,MAPK3,IRS2
p38 MAPK Signaling	2.17E-01	5.98E-02		MAP2K4,MAX,H3F3A/H3F3B,DUSP10,MEF2A,MAPKAPK2,CREB5
Calcium-induced T Lymphocyte Apoptosis	2.09E-01	6.25E-02		CALM1 (includes others),HLA-DQA1,CAPN2,PRKD3
Hypoxia Signaling in the Cardiovascular System	1.99E-01	6.15E-02		UBE2G2,UBE2H,UBE2G1,CREB5
HIF1α Signaling	1.94E-01	5.88E-02		PIK3R3,AKT2,MAPK1,MAPK3,NCOA1,MAPK10
IL-15 Signaling	1.92E-01	6.06E-02		PIK3R3,AKT2,MAPK1,MAPK3
Cleavage and Polyadenylation of Pre-mRNA	1.92E-01	8.33E-02		CPSF6
Glycogen Degradation III	1.92E-01	8.33E-02		PGM2
Tec Kinase Signaling	1.92E-01	5.7E-02		MAP2K4,PIK3R3,SRC,GNAT1,MS4A2,MAPK10,ITGA5,GNA13,PRKD3
Cell Cycle: G2/M DNA Damage Checkpoint Regulation	1.82E-01	6.12E-02		KAT2B,AURKA,HIPK2
IL-10 Signaling	1.79E-01	5.88E-02		MAP2K4,MAP3K14,SP1,MAPK1
Remodeling of Epithelial Adherens Junctions	1.79E-01	5.88E-02		MET,SRC,ARF6,ACTN2
Bladder Cancer Signaling	1.79E-01	5.75E-02		RB1,MAPK1,MAPK3,FGF9,FGF11
Heparan Sulfate Biosynthesis (Late Stages)	1.79E-01	6E-02		CHST10,GLCE,NDST1
Assembly of RNA Polymerase III Complex	1.79E-01	7.69E-02		BDP1
Fatty Acid Activation	1.79E-01	7.69E-02		ACSL6
Histamine Degradation	1.79E-01	7.69E-02		ALDH1A2
Circadian Rhythm Signaling	1.63E-01	6.06E-02		GRIN2A,CREB5
DNA Double-Strand Break Repair by Homologous Recombination	1.63E-01	7.14E-02		RAD52
Superpathway of Citrulline Metabolism	1.63E-01	7.14E-02		GLS
Colanic Acid Building Blocks Biosynthesis	1.63E-01	7.14E-02		UGP2
Caveolar-mediated Endocytosis Signaling	1.58E-01	5.56E-02		SRC,ITGA9,ITGA5,MAP3K2
Type I Diabetes Mellitus Signaling	1.58E-01	5.45E-02		MAP2K4,MAP3K14,MAPK1,SOCS6,HLA-DQA1,MAPK10
IL-9 Signaling	1.58E-01	5.88E-02		PIK3R3,IRS2
Oncostatin M Signaling	1.58E-01	5.88E-02		MAPK1,MAPK3
Interferon Signaling	1.58E-01	5.88E-02		PTPN2,MED14
Toll-like Receptor Signaling	1.54E-01	5.48E-02		MAP2K4,MAP3K14,MAPK1,MAP3K1
Chondroitin Sulfate Degradation (Metazoa)	1.53E-01	6.67E-02		GM2A
Role of CHK Proteins in Cell Cycle Checkpoint Control	1.45E-01	5.45E-02		E2F6,PPP2R5C,CDK2
Granzyme B Signaling	1.43E-01	6.25E-02		DFFB
Extrinsic Prothrombin Activation Pathway	1.43E-01	6.25E-02		FGB
Dermatan Sulfate Degradation (Metazoa)	1.43E-01	6.25E-02		GM2A
Oxidative Ethanol Degradation III	1.43E-01	6.25E-02		ALDH1A2
Parkinson's Signaling	1.43E-01	6.25E-02		MAPK1
γ-linolenate Biosynthesis II (Animals)	1.31E-01	5.88E-02		ACSL6
Mitochondrial L-carnitine Shuttle Pathway	1.31E-01	5.88E-02		ACSL6
Putrescine Degradation III	1.31E-01	5.88E-02		ALDH1A2
Glutathione Redox Reactions I	1.2E-01	5.56E-02		GPX7
Tryptophan Degradation X (Mammalian, via Tryptamine)	1.2E-01	5.56E-02		ALDH1A2
Ethanol Degradation IV	1.2E-01	5.56E-02		ALDH1A2

## Sheet: Targetscan experimental evid
IPA analysis results of experimentally validated miR-137 regulated genes and predicted targets restricted by starBase evidence
Ingenuity Canonical Pathways	-log(B-H p-value)	Ratio	z-score	Molecules
HGF Signaling	4.27E00	1.62E-01		CDC42,PIK3R3,CRKL,MAP3K14,CDK2,PXN,AKT2,MAP3K13,MAP2K4,MAP3K2,MAP3K1,PTGS2,MAPK1,MET,RAC1,ITGA5,MAPK3
Sertoli Cell-Sertoli Cell Junction Signaling	3.62E00	1.18E-01		GSK3B,CDC42,SRC,TJP1,ZAK,PRKAR2B,YBX3,MAP3K14,AXIN1,AKT2,MAP3K13,CLDN11,MAP2K4,MAP3K2,MAP3K1,MAPK1,ACTN2,AGGF1,RAC1,ITGA5,MAPK3
Estrogen Receptor Signaling	2.96E00	1.26E-01		CTBP1,KAT2B,TAF15,SRC,NCOA1,MED1,H3F3A/H3F3B,POLR2C,NCOA3,PPARGC1A,NR3C1,MED14,MED27,MAPK1,NCOA2,MAPK3
Ephrin Receptor Signaling	2.96E00	1.09E-01		EFNB2,CDC42,SRC,GNA13,CRKL,MAP3K14,PXN,AXIN1,EPHA7,AKT2,CFL2,GRIN2A,MAPK1,EPHA5,EFNA3,RAC1,ITGA5,NCK1,MAPK3
Molecular Mechanisms of Cancer	2.96E00	8.22E-02		E2F6,GSK3B,CDC42,GNA13,BCL2L11,PRKAR2B,AXIN1,MAX,ADCY1,ARHGEF7,LRP6,CDK6,NF1,MAPK3,SRC,TCF3,PIK3R3,NOTCH1,AURKA,TCF4,CDK2,AKT2,RALBP1,MAP2K4,MAPK1,RB1,HIPK2,RAC1,ITGA5,ADCY9
Glucocorticoid Receptor Signaling	2.96E00	9.2E-02		KAT2B,TAF15,PIK3R3,NCOA1,MED1,PRKAA1,MAP3K14,PRKAB1,HLTF,POLR2C,AKT2,NCOA3,FKBP4,MAP2K4,SGK1,NR3C1,MED14,MAP3K1,PTGS2,MAPK1,RAC1,NCOA2,PRKAB2,MAPK3
Pancreatic Adenocarcinoma Signaling	2.96E00	1.32E-01		E2F6,TGFA,CDC42,PIK3R3,NOTCH1,CDK2,AKT2,RALBP1,MAP2K4,PTGS2,MAPK1,RB1,RAC1,MAPK3
SAPK/JNK Signaling	2.96E00	1.38E-01		DUSP10,CDC42,PIK3R3,GNA13,MAP4K2,ZAK,CRKL,MAP3K13,MAP2K4,MAP3K2,MAP3K1,RAC1,DUSP4
Regulation of Cellular Mechanics by Calpain Protease	2.96E00	1.75E-01		SRC,CDK2,PXN,MAPK1,ACTN2,RB1,CDK6,ITGA5,MAPK3,CAPN2
Germ Cell-Sertoli Cell Junction Signaling	2.72E00	1.06E-01		CDC42,SRC,PIK3R3,TJP1,MAP3K14,PXN,AXIN1,MAP3K13,CFL2,MAP2K4,MAP3K2,MAP3K1,MAPK1,ACTN2,AGGF1,RAC1,MAPK3
RANK Signaling in Osteoclasts	2.71E00	1.36E-01		PIK3R3,SRC,CALM1 (includes others),MAP2K4,MAP3K2,MAP3K1,MAP3K14,MAPK1,MITF,AKT2,MAP3K13,MAPK3
Agrin Interactions at Neuromuscular Junction	2.36E00	1.45E-01		CDC42,SRC,ARHGEF7,MAP2K4,PXN,MAPK1,DAG1,RAC1,ITGA5,MAPK3
RAR Activation	2.33E00	9.66E-02		KAT2B,SRC,PIK3R3,NCOA1,PRKAR2B,MED1,HLTF,AKT2,MAPKAPK2,ADCY1,ALDH1A2,PPARGC1A,MAP2K4,MAP3K1,MAPK1,RAC1,ADCY9
TR/RXR Activation	2.33E00	1.29E-01		TBL1XR1,STRBP,PIK3R3,PPARGC1A,NCOA1,ADRB1,MED1,AKT2,NCOA2,THRB,NCOA3
FGF Signaling	2.33E00	1.29E-01		PIK3R3,CRKL,MAP3K1,FRS2,MET,MAPK1,AKT2,RAC1,FGF9,MAPKAPK2,MAPK3
Glioblastoma Multiforme Signaling	2.33E00	1.03E-01		E2F6,GSK3B,CDC42,SRC,TCF3,PIK3R3,CDK2,AXIN1,AKT2,MAPK1,CDK6,RB1,NF1,RAC1,MAPK3
FAK Signaling	2.32E00	1.26E-01		PIK3R3,SRC,ARHGEF7,PXN,MAPK1,GIT2,AKT2,RAC1,ITGA5,MAPK3,CAPN2
Paxillin Signaling	2.32E00	1.18E-01		CDC42,PIK3R3,SRC,ARHGEF7,MAP2K4,PXN,MAPK1,ACTN2,GIT2,RAC1,ITGA5,NCK1
Protein Kinase A Signaling	2.32E00	7.25E-02		DUSP10,GSK3B,GNA13,CALM1 (includes others),PRKAR2B,PPP1R7,KDELR3,PDE10A,ADCY1,PDE7A,PPP1R14B,PGP,DUSP4,MAPK3,PTPN14,TCF3,AKAP2,TCF4,PTPN2,PXN,H3F3A/H3F3B,DUSP5,PTPRD,MAP3K1,PTGS2,MAPK1,PPP1CB,ADCY9
AMPK Signaling	2.32E00	1.04E-01		KAT2B,SRC,PIK3R3,IRS2,PRKAR2B,ADRB1,PRKAA1,PRKAB1,HLTF,AKT2,PPP2R5C,PFKFB4,MAPK1,PRKAB2
Insulin Receptor Signaling	2.32E00	1.04E-01		GSK3B,PIK3R3,IRS2,CRKL,PRKAR2B,PPP1R7,AKT2,SGK1,PPP1R14B,MAPK1,PPP1CB,NCK1,SYNJ1,MAPK3
PAK Signaling	2.32E00	1.24E-01		CDC42,PIK3R3,ARHGEF7,MAP2K4,PXN,MAPK1,RAC1,ITGA5,NCK1,CFL2,MAPK3
Integrin Signaling	2.32E00	8.91E-02		GSK3B,CDC42,SRC,PIK3R3,CRKL,ARHGAP5,PXN,AKT2,ARHGEF7,MAP2K4,MAPK1,ACTN2,PPP1CB,RAC1,ITGA5,NCK1,MAPK3,CAPN2
Cardiac Hypertrophy Signaling	2.26E00	8.52E-02		GSK3B,PIK3R3,GNA13,CALM1 (includes others),PRKAR2B,ADRB1,MAP3K14,MAP3K13,MAPKAPK2,HAND1,ADCY1,MAP2K4,MAP3K2,MAP3K1,MAPK1,CACNA1C,MEF2A,ADCY9,MAPK3
Pyridoxal 5'-phosphate Salvage Pathway	2.25E00	1.41E-01		MAP2K4,SGK1,PRKAA1,CDK2,MAPK1,CDK6,AKT2,GRK6,MAPK3
VDR/RXR Activation	2.25E00	1.28E-01		NCOA1,MED1,MXD1,SEMA3B,IGFBP5,SP1,NCOA2,KLF4,RUNX2,NCOA3
Fcγ Receptor-mediated Phagocytosis in Macrophages and Monocytes	2.25E00	1.18E-01		CDC42,RAB11A,PIK3R3,SRC,PXN,MAPK1,RAB11B,AKT2,RAC1,NCK1,MAPK3
Aryl Hydrocarbon Receptor Signaling	2.25E00	1E-01		SRC,MED1,NFIB,CDK2,NFIA,SP1,NCOA3,ALDH1A2,AHR,MAPK1,CDK6,RB1,NCOA2,MAPK3
Breast Cancer Regulation by Stathmin1	2.25E00	8.9E-02		E2F6,CDC42,PIK3R3,GNA13,CALM1 (includes others),PRKAR2B,PPP1R7,CDK2,PPP2R5C,ADCY1,ARHGEF7,PPP1R14B,MAPK1,PPP1CB,RAC1,ADCY9,MAPK3
B Cell Receptor Signaling	2.2E00	9.09E-02		GSK3B,CDC42,TCF3,PIK3R3,CALM1 (includes others),MAP3K14,AKT2,MAP3K13,CFL2,MAP2K4,MAP3K2,MAP3K1,MAPK1,RAC1,SYNJ1,MAPK3
GDNF Family Ligand-Receptor Interactions	2.14E00	1.32E-01		CDC42,PIK3R3,IRS2,MAP2K4,FRS2,MAPK1,RAC1,NCK1,MAPK3
GNRH Signaling	2.13E00	1.01E-01		CDC42,SRC,PRKAR2B,MAP3K14,MAP3K13,ADCY1,MAP2K4,MAP3K2,MAP3K1,MAPK1,RAC1,ADCY9,MAPK3
p53 Signaling	2.13E00	1.12E-01		KAT2B,GSK3B,PIK3R3,MED1,JMY,CDK2,ST13,RB1,HIPK2,AKT2,RRM2B
Ovarian Cancer Signaling	2.1E00	9.92E-02		GSK3B,SRC,TCF3,PIK3R3,PRKAR2B,TCF4,AXIN1,AKT2,PTGS2,MAPK1,RB1,FGF9,MAPK3
Regulation of the Epithelial-Mesenchymal Transition Pathway	2.06E00	8.7E-02		GSK3B,TCF3,PIK3R3,NOTCH1,TCF4,AXIN1,AKT2,MAP2K4,FRS2,MAML1,MAPK1,MET,DVL2,SMURF1,FGF9,MAPK3
ILK Signaling	2.03E00	8.6E-02		GSK3B,CDC42,PIK3R3,IRS2,DSP,RICTOR,PXN,AKT2,CFL2,PPP2R5C,MAP2K4,PPP1R14B,PTGS2,MAPK1,ACTN2,MAPK3
IL-17 Signaling	2.03E00	1.25E-01		GSK3B,PIK3R3,MAP2K4,PTGS2,MAP3K14,MAPK1,AKT2,MAPKAPK2,MAPK3
Ephrin B Signaling	2E00	1.23E-01		EFNB2,CDC42,GNA13,PXN,MAPK1,AXIN1,RAC1,CFL2,MAPK3
Triacylglycerol Biosynthesis	1.92E00	1.71E-01		ABHD5,ELOVL1,ELOVL2,AGPAT3,MBOAT2,AGPAT9
Ephrin A Signaling	1.91E00	1.46E-01		CDC42,PIK3R3,EPHA5,EPHA7,EFNA3,RAC1,CFL2
NGF Signaling	1.91E00	1.03E-01		CDC42,PIK3R3,MAP2K4,MAP3K2,MAP3K1,MAP3K14,MAPK1,AKT2,MAP3K13,RAC1,MAPK3
PDGF Signaling	1.88E00	1.17E-01		PIK3R3,SRC,MAP2K4,CRKL,MAP3K1,SPHK2,MAPK1,SYNJ1,MAPK3
PPARα/RXRα Activation	1.83E00	8.38E-02		PRKAR2B,MED1,PRKAA1,MAP3K14,PRKAB1,NCOA3,ADCY1,PPARGC1A,MAP2K4,MAPK1,ACVR1,ADCY9,PRKAB2,GPD2,MAPK3
Role of Wnt/GSK-3β Signaling in the Pathogenesis of Influenza	1.82E00	1.14E-01		GSK3B,TCF3,NCOA1,TCF4,CSNK1G3,AXIN1,DVL2,NCOA2,NCOA3
Androgen Signaling	1.82E00	9.91E-02		KAT2B,SRC,GNA13,CALM1 (includes others),NCOA1,DNAJB1,PRKAR2B,MAPK1,POLR2C,NCOA2,MAPK3
Amyloid Processing	1.81E00	1.37E-01		GSK3B,PRKAR2B,MAPK1,MARK1,AKT2,MAPK3,CAPN2
CDP-diacylglycerol Biosynthesis I	1.81E00	2.5E-01		ABHD5,AGPAT3,MBOAT2,AGPAT9
Semaphorin Signaling in Neurons	1.72E00	1.32E-01		SEMA4D,NRP1,MET,MAPK1,RAC1,CFL2,MAPK3
RAN Signaling	1.72E00	2.35E-01		KPNA1,CSE1L,RCC1,RANBP2
Cardiac β-adrenergic Signaling	1.72E00	9.02E-02		ADCY1,PDE7A,AKAP2,PRKAR2B,PPP1R14B,ADRB1,PPP1R7,PPP1CB,CACNA1C,ADCY9,PDE10A,PPP2R5C
ERK/MAPK Signaling	1.72E00	8.02E-02		SRC,PIK3R3,CRKL,PRKAR2B,PPP1R7,PXN,H3F3A/H3F3B,PPP2R5C,PPP1R14B,MAPK1,PPP1CB,RAC1,ITGA5,DUSP4,MAPK3
Type II Diabetes Mellitus Signaling	1.71E00	9.4E-02		PIK3R3,IRS2,MAP2K4,MAP3K1,PRKAA1,MAP3K14,MAPK1,PRKAB1,AKT2,PRKAB2,MAPK3
Gα12/13 Signaling	1.71E00	9.4E-02		CDC42,PIK3R3,SRC,GNA13,MAP2K4,MAP3K1,PXN,MAPK1,AKT2,MEF2A,MAPK3
Axonal Guidance Signaling	1.68E00	6.24E-02		GSK3B,SEMA4D,CDC42,GNA13,PRKAR2B,ARHGEF7,PLXNB2,MET,EPHA5,EFNA3,NCK1,PLXNA2,MAPK3,GLIS2,EFNB2,PIK3R3,CRKL,SEMA3B,PXN,ADAM15,EPHA7,AKT2,CFL2,NRP1,MAPK1,RAC1,ITGA5
Phosphatidylglycerol Biosynthesis II (Non-plastidic)	1.68E00	2.22E-01		ABHD5,AGPAT3,MBOAT2,AGPAT9
HIPPO signaling	1.68E00	1.05E-01		LATS2,PPP1R14B,PPP1R7,TEAD1,PPP1CB,FRMD6,AJUBA,WWC1,PPP2R5C
Melanoma Signaling	1.68E00	1.43E-01		PIK3R3,MAPK1,RB1,MITF,AKT2,MAPK3
Gap Junction Signaling	1.68E00	8.39E-02		SRC,PIK3R3,PRKAR2B,DBN1,ADRB1,SP1,AKT2,ADCY1,MAP3K2,CSNK1G3,MAPK1,ADCY9,MAPK3
EGF Signaling	1.68E00	1.25E-01		PIK3R3,SRC,MAP2K4,MAP3K1,MAPK1,AKT2,MAPK3
Renal Cell Carcinoma Signaling	1.68E00	1.13E-01		TGFA,CDC42,PIK3R3,MET,MAPK1,AKT2,RAC1,MAPK3
Neuregulin Signaling	1.64E00	1.02E-01		TGFA,PIK3R3,SRC,ERBB2IP,CRKL,MAPK1,AKT2,ITGA5,MAPK3
Role of NFAT in Cardiac Hypertrophy	1.57E00	7.82E-02		GSK3B,SRC,PIK3R3,CALM1 (includes others),PRKAR2B,AKT2,HAND1,ADCY1,MAP2K4,MAP3K1,MAPK1,MEF2A,ADCY9,MAPK3
Production of Nitric Oxide and Reactive Oxygen Species in Macrophages	1.56E00	7.78E-02		PIK3R3,MAP3K14,PPP1R7,AKT2,MAP3K13,PPP2R5C,MAP2K4,PPP1R14B,MAP3K2,MAP3K1,MAPK1,PPP1CB,RAC1,MAPK3
Role of Osteoblasts, Osteoclasts and Chondrocytes in Rheumatoid Arthritis	1.55E00	7.31E-02		GSK3B,SRC,TCF3,PIK3R3,CALM1 (includes others),TCF4,MAP3K14,AXIN1,AKT2,MAP2K4,MAPK1,LRP6,ITGA5,SMURF1,RUNX2,MAPK3
Chronic Myeloid Leukemia Signaling	1.51E00	9.68E-02		CTBP1,E2F6,PIK3R3,CRKL,MAPK1,RB1,CDK6,AKT2,MAPK3
Epithelial Adherens Junction Signaling	1.51E00	8.22E-02		CDC42,SRC,TCF3,SSX2IP,NOTCH1,TCF4,MET,AGGF1,ACTN2,AKT2,RAC1,ACVR1
Mouse Embryonic Stem Cell Pluripotency	1.47E00	9.47E-02		GSK3B,PIK3R3,TCF3,TCF4,MAPK1,AXIN1,DVL2,AKT2,MAPK3
Salvage Pathways of Pyrimidine Ribonucleotides	1.47E00	9.47E-02		MAP2K4,SGK1,PRKAA1,CDK2,MAPK1,CDK6,AKT2,GRK6,MAPK3
Polyamine Regulation in Colon Cancer	1.44E00	1.82E-01		TCF4,MXD1,MAX,AZIN1
Wnt/β-catenin Signaling	1.44E00	7.69E-02		GSK3B,SRC,TCF3,TCF4,AXIN1,AKT2,PPP2R5C,SOX11,APPL2,CSNK1G3,LRP6,DVL2,ACVR1
Ceramide Signaling	1.43E00	1E-01		PIK3R3,MAP2K4,MAP3K1,SPHK2,CERK,AKT2,PPP2R5C,MAPK3
CD40 Signaling	1.41E00	1.08E-01		PIK3R3,MAP2K4,PTGS2,MAP3K14,MAPK1,MAPKAPK2,MAPK3
Non-Small Cell Lung Cancer Signaling	1.41E00	1.08E-01		TGFA,PIK3R3,MAPK1,RB1,CDK6,AKT2,MAPK3
CDK5 Signaling	1.39E00	9.09E-02		ADCY1,PRKAR2B,PPP1R14B,PPP1R7,MAPK1,PPP1CB,ADCY9,PPP2R5C,MAPK3
Nitric Oxide Signaling in the Cardiovascular System	1.39E00	9.09E-02		PIK3R3,CALM1 (includes others),PRKAR2B,ADRB1,PRKAA1,MAPK1,CACNA1C,AKT2,MAPK3
PTEN Signaling	1.37E00	8.47E-02		GSK3B,CDC42,PIK3R3,BCL2L11,MAPK1,AKT2,SYNJ1,RAC1,ITGA5,MAPK3
IL-22 Signaling	1.36E00	1.67E-01		MAP2K4,MAPK1,AKT2,MAPK3
Synaptic Long Term Potentiation	1.36E00	8.4E-02		ADCY1,CALM1 (includes others),GRIN2A,PRKAR2B,PPP1R14B,PPP1R7,MAPK1,PPP1CB,CACNA1C,MAPK3
Melanocyte Development and Pigmentation Signaling	1.36E00	9.52E-02		ADCY1,PIK3R3,SRC,PRKAR2B,MAPK1,MITF,ADCY9,MAPK3
Endometrial Cancer Signaling	1.36E00	1.15E-01		GSK3B,PIK3R3,MAPK1,AXIN1,AKT2,MAPK3
Colorectal Cancer Metastasis Signaling	1.36E00	6.78E-02		GSK3B,SRC,TCF3,PIK3R3,PRKAR2B,TCF4,AXIN1,AKT2,ADCY1,MAP2K4,PTGS2,MAPK1,LRP6,RAC1,ADCY9,MAPK3
Notch Signaling	1.33E00	1.32E-01		NOTCH1,HEY2,MAML1,DTX2,FURIN
ErbB Signaling	1.32E00	9.3E-02		TGFA,GSK3B,CDC42,PIK3R3,MAP2K4,MAPK1,NCK1,MAPK3
Rac Signaling	1.31E00	8.65E-02		CDC42,PIK3R3,MAP2K4,MAP3K1,MAPK1,RAC1,ITGA5,CFL2,MAPK3
Role of IL-17A in Arthritis	1.3E00	1.11E-01		PIK3R3,MAP2K4,PTGS2,MAPK1,MAPKAPK2,MAPK3
TGF-β Signaling	1.3E00	9.2E-02		SKI,CDC42,MAP2K4,MAPK1,ACVR1,SMURF1,RUNX2,MAPK3
G Beta Gamma Signaling	1.29E00	9.09E-02		ADCY1,CDC42,SRC,GNA13,PRKAR2B,MAPK1,AKT2,MAPK3
Small Cell Lung Cancer Signaling	1.29E00	9.86E-02		PIK3R3,PTGS2,CDK2,RB1,CDK6,MAX,AKT2
PEDF Signaling	1.29E00	9.86E-02		TCF12,PIK3R3,TCF4,MAPK1,AKT2,RAC1,MAPK3
EIF2 Signaling	1.25E00	7.07E-02		GSK3B,PIK3R3,RPL28,AKT2,EIF4G2,AGO4,EIF2S3,AGO1,MAPK1,PPP1CB,PAIP1,RPL15,MAPK3
Regulation of eIF4 and p70S6K Signaling	1.25E00	7.59E-02		EIF2S3,PIK3R3,AGO1,MAPK1,PAIP1,AKT2,ITGA5,EIF4G2,PPP2R5C,MAPK3,AGO4
Clathrin-mediated Endocytosis Signaling	1.25E00	7.03E-02		CDC42,RAB11A,SNAP91,SRC,PIK3R3,CD2AP,HIP1R,MET,RAB11B,RAC1,ITGA5,SYNJ1,FGF9
LPS-stimulated MAPK Signaling	1.25E00	9.59E-02		CDC42,PIK3R3,MAP2K4,MAP3K14,MAPK1,RAC1,MAPK3
NF-κB Activation by Viruses	1.25E00	9.59E-02		PIK3R3,MAP3K1,MAP3K14,MAPK1,AKT2,ITGA5,MAPK3
Renin-Angiotensin Signaling	1.25E00	8.26E-02		ADCY1,PIK3R3,MAP2K4,PRKAR2B,MAP3K1,MAPK1,RAC1,ADCY9,MAPK3
IL-1 Signaling	1.25E00	8.79E-02		ADCY1,GNA13,MAP2K4,PRKAR2B,MAP3K1,MAP3K14,MAPK1,ADCY9
VEGF Signaling	1.25E00	8.79E-02		EIF2S3,PIK3R3,SRC,PXN,MAPK1,ACTN2,AKT2,MAPK3
Leptin Signaling in Obesity	1.24E00	9.46E-02		ADCY1,PIK3R3,PRKAR2B,MAPK1,AKT2,ADCY9,MAPK3
Role of Tissue Factor in Cancer	1.23E00	8.18E-02		CDC42,PIK3R3,SRC,GNA13,MAPK1,AKT2,RAC1,CFL2,MAPK3
Xenobiotic Metabolism Signaling	1.23E00	6.27E-02		PIK3R3,NCOA1,MED1,MAP3K14,MAP3K13,PPP2R5C,ALDH1A2,AHR,PPARGC1A,MAP2K4,MAP3K2,MAP3K1,MAPK1,NDST1,CUL3,MAPK3,CHST10
Acute Myeloid Leukemia Signaling	1.17E00	9.09E-02		PIK3R3,TCF3,MAP2K4,TCF4,MAPK1,AKT2,MAPK3
CXCR4 Signaling	1.17E00	7.24E-02		ADCY1,PIK3R3,SRC,GNA13,MAP2K4,PXN,MAPK1,AKT2,RAC1,ADCY9,MAPK3
Glioma Signaling	1.17E00	8.42E-02		E2F6,PIK3R3,CALM1 (includes others),MAPK1,RB1,CDK6,AKT2,MAPK3
Dopamine Receptor Signaling	1.15E00	8.97E-02		ADCY1,PRKAR2B,PPP1R14B,PPP1R7,PPP1CB,ADCY9,PPP2R5C
Methionine Degradation I (to Homocysteine)	1.14E00	1.76E-01		NSUN4,AHCYL1,AHCYL2
IGF-1 Signaling	1.14E00	8.25E-02		PIK3R3,IRS2,PRKAR2B,PXN,MAPK1,IGFBP5,AKT2,MAPK3
Relaxin Signaling	1.14E00	7.41E-02		ADCY1,PIK3R3,GNA13,PDE7A,PRKAR2B,MAPK1,AKT2,ADCY9,PDE10A,MAPK3
Reelin Signaling in Neurons	1.14E00	8.86E-02		GSK3B,PAFAH1B2,PIK3R3,SRC,MAP2K4,CRKL,ITGA5
Estrogen-Dependent Breast Cancer Signaling	1.13E00	9.68E-02		PIK3R3,SRC,MAPK1,SP1,AKT2,MAPK3
Actin Cytoskeleton Signaling	1.13E00	6.45E-02		CDC42,PIK3R3,GNA13,CRKL,PXN,CFL2,ARHGEF7,MAPK1,ACTN2,PPP1CB,RAC1,ITGA5,FGF9,MAPK3
Role of Oct4 in Mammalian Embryonic Stem Cell Pluripotency	1.13E00	1.09E-01		PHC3,RB1,WWP2,MEF2A,KDM5B
14-3-3-mediated Signaling	1.13E00	7.69E-02		GSK3B,PIK3R3,SRC,MAP2K4,MAPK1,SRPK2,AKT2,PDCD6IP,MAPK3
4-1BB Signaling in T Lymphocytes	1.13E00	1.29E-01		MAP2K4,MAP3K14,MAPK1,MAPK3
Leukocyte Extravasation Signaling	1.12E00	6.57E-02		CDC42,SRC,PIK3R3,CRKL,ARHGAP5,PXN,EDIL3,CLDN11,MAP2K4,MAPK1,ACTN2,RAC1,ITGA5
PKCθ Signaling in T Lymphocytes	1.12E00	7.63E-02		PIK3R3,MAP2K4,MAP3K2,MAP3K1,MAP3K14,MAPK1,MAP3K13,RAC1,MAPK3
D-myo-inositol (1,4,5)-trisphosphate Degradation	1.12E00	1.67E-01		IMPA2,SYNJ1,INPP5A
IL-17A Signaling in Airway Cells	1.11E00	9.38E-02		GSK3B,PIK3R3,MAP2K4,MAPK1,AKT2,MAPK3
Cell Cycle: G1/S Checkpoint Regulation	1.11E00	9.38E-02		E2F6,GSK3B,CDK2,RB1,CDK6,MAX
Prostate Cancer Signaling	1.1E00	8.54E-02		GSK3B,PIK3R3,CDK2,MAPK1,RB1,AKT2,MAPK3
NRF2-mediated Oxidative Stress Response	1.1E00	6.67E-02		GSK3B,PIK3R3,DNAJB1,BACH1,MAP2K4,MAP3K1,MAFK,DNAJB12,MAPK1,UBE2K,CUL3,MAPK3
HMGB1 Signaling	1.1E00	7.5E-02		KAT2B,CDC42,PIK3R3,MAP2K4,MAPK1,SP1,AKT2,RAC1,MAPK3
Cholecystokinin/Gastrin-mediated Signaling	1.1E00	7.92E-02		SRC,GNA13,MAP2K4,PTGS2,PXN,MAPK1,MEF2A,MAPK3
Dopamine-DARPP32 Feedback in cAMP Signaling	1.08E00	6.83E-02		ADCY1,CALM1 (includes others),GRIN2A,PRKAR2B,PPP1R14B,PPP1R7,CSNK1G3,PPP1CB,CACNA1C,ADCY9,PPP2R5C
Cysteine Biosynthesis III (mammalia)	1.08E00	1.58E-01		NSUN4,AHCYL1,AHCYL2
MIF-mediated Glucocorticoid Regulation	1.08E00	1.21E-01		NR3C1,PTGS2,MAPK1,MAPK3
Role of PI3K/AKT Signaling in the Pathogenesis of Influenza	1.08E00	9.09E-02		GSK3B,PIK3R3,CRKL,MAPK1,AKT2,MAPK3
TNFR1 Signaling	1.08E00	1.02E-01		CDC42,MAP4K2,MAP2K4,MAP3K1,MAP3K14
PI3K/AKT Signaling	1.06E00	7.32E-02		GSK3B,PIK3R3,PTGS2,MAPK1,AKT2,SYNJ1,ITGA5,PPP2R5C,MAPK3
Neurotrophin/TRK Signaling	1.06E00	8.96E-02		CDC42,PIK3R3,MAP2K4,FRS2,MAPK1,MAPK3
Macropinocytosis Signaling	1.04E00	8.82E-02		CDC42,PIK3R3,SRC,MET,RAC1,ITGA5
mTOR Signaling	1.03E00	6.42E-02		PIK3R3,PRKAA1,FKBP1A,RICTOR,MAPK1,PRKAB1,AKT2,RAC1,EIF4G2,PPP2R5C,PRKAB2,MAPK3
Cell Cycle Regulation by BTG Family Proteins	1.02E00	1.14E-01		E2F6,CDK2,RB1,PPP2R5C
Tight Junction Signaling	1.02E00	6.59E-02		CDC42,CLDN11,TJP1,PRKAR2B,YBX3,NSF,CPSF6,AKT2,RAC1,SMURF1,PPP2R5C
CD27 Signaling in Lymphocytes	1.01E00	9.62E-02		MAP2K4,MAP3K2,MAP3K1,MAP3K14,MAP3K13
Melatonin Signaling	9.98E-01	8.57E-02		CALM1 (includes others),MAP2K4,PRKAR2B,MAPK1,RORA,MAPK3
Acute Phase Response Signaling	9.96E-01	6.51E-02		PIK3R3,TCF3,MAP2K4,NR3C1,TCF4,MAP3K1,MAP3K14,MAPK1,SERPINA3,AKT2,MAPK3
Apoptosis Signaling	9.94E-01	7.87E-02		BCL2L11,MAP2K4,MAP3K14,MAPK1,DFFB,MAPK3,CAPN2
Prostanoid Biosynthesis	9.92E-01	2.22E-01		PTGES2,PTGS2
UVB-Induced MAPK Signaling	9.92E-01	9.43E-02		PIK3R3,MAP2K4,H3F3A/H3F3B,MAPK1,MAPK3
Sphingosine-1-phosphate Signaling	9.92E-01	7.34E-02		ADCY1,PIK3R3,GNA13,MAPK1,AKT2,RAC1,ADCY9,MAPK3
IL-3 Signaling	9.92E-01	8.45E-02		PIK3R3,CRKL,MAPK1,AKT2,RAC1,MAPK3
CREB Signaling in Neurons	9.83E-01	6.43E-02		ADCY1,PIK3R3,GNA13,CALM1 (includes others),GRIN2A,PRKAR2B,MAPK1,POLR2C,AKT2,ADCY9,MAPK3
Lymphotoxin β Receptor Signaling	9.75E-01	9.26E-02		PIK3R3,MAP3K14,MAPK1,AKT2,MAPK3
Basal Cell Carcinoma Signaling	9.75E-01	8.33E-02		GLIS2,GSK3B,TCF3,TCF4,AXIN1,DVL2
Corticotropin Releasing Hormone Signaling	9.65E-01	7.21E-02		ADCY1,CALM1 (includes others),PRKAR2B,PTGS2,MAPK1,ADCY9,MEF2A,MAPK3
STAT3 Pathway	9.6E-01	8.22E-02		SRC,MAP2K4,PTPN2,MAPK1,RAC1,MAPK3
Factors Promoting Cardiogenesis in Vertebrates	9.6E-01	7.61E-02		GSK3B,TCF3,TCF4,CDK2,AXIN1,LRP6,ACVR1
April Mediated Signaling	9.6E-01	1.05E-01		MAP2K4,MAP3K1,MAP3K14,MAPK1
PPAR Signaling	9.23E-01	7.45E-02		PPARGC1A,NCOA1,MED1,PTGS2,MAP3K14,MAPK1,MAPK3
ErbB2-ErbB3 Signaling	9.14E-01	8.77E-02		GSK3B,PIK3R3,MAPK1,SP1,MAPK3
Estrogen-mediated S-phase Entry	9.14E-01	1.25E-01		E2F6,CDK2,RB1
Triacylglycerol Degradation	9.14E-01	1.25E-01		ABHD6,NDST1,MGLL
Superpathway of D-myo-inositol (1,4,5)-trisphosphate Metabolism	9.14E-01	1.25E-01		IMPA2,SYNJ1,INPP5A
BMP signaling pathway	9.14E-01	7.89E-02		MAP2K4,PRKAR2B,MAPK1,SMURF1,RUNX2,MAPK3
B Cell Activating Factor Signaling	9.14E-01	1E-01		MAP2K4,MAP3K1,MAP3K14,MAPK1
Thyroid Cancer Signaling	9.14E-01	1E-01		TCF3,TCF4,MAPK1,MAPK3
T Cell Receptor Signaling	8.87E-01	7.22E-02		PIK3R3,CALM1 (includes others),MAP2K4,MAP3K1,MAPK1,RAC1,MAPK3
MIF Regulation of Innate Immunity	8.87E-01	9.76E-02		MAP2K4,PTGS2,MAPK1,MAPK3
IL-17A Signaling in Gastric Cells	8.84E-01	1.2E-01		MAP2K4,MAPK1,MAPK3
Role of JAK family kinases in IL-6-type Cytokine Signaling	8.84E-01	1.2E-01		MAP2K4,MAPK1,MAPK3
Cyclins and Cell Cycle Regulation	8.83E-01	7.69E-02		E2F6,GSK3B,CDK2,RB1,CDK6,PPP2R5C
Amyotrophic Lateral Sclerosis Signaling	8.79E-01	7.14E-02		NEFH,PIK3R3,GRIN2A,CACNA1C,NEFL,RAC1,CAPN2
UVC-Induced MAPK Signaling	8.69E-01	9.52E-02		SRC,MAP2K4,MAPK1,MAPK3
Regulation of IL-2 Expression in Activated and Anergic T Lymphocytes	8.69E-01	7.59E-02		CALM1 (includes others),MAP2K4,MAP3K1,MAPK1,RAC1,MAPK3
Telomerase Signaling	8.68E-01	7.07E-02		PIK3R3,MAPK1,RB1,SP1,AKT2,PPP2R5C,MAPK3
eNOS Signaling	8.61E-01	6.38E-02		ADCY1,PIK3R3,CALM1 (includes others),PRKAR2B,PRKAA1,PRKAB1,AKT2,ADCY9,PRKAB2
Antiproliferative Role of TOB in T Cell Signaling	8.6E-01	1.15E-01		CDK2,MAPK1,RB1
Huntington's Disease Signaling	8.5E-01	5.65E-02		PIK3R3,DNAJB1,POLR2C,NSF,SP1,AKT2,HTT,MAP2K4,SGK1,MAPK1,GLS,MAPK3,CAPN2
Glutamine Degradation I	8.18E-01	5E-01		GLS
ERK5 Signaling	8.12E-01	7.94E-02		SRC,GNA13,SGK1,MAP3K2,MEF2A
TNFR2 Signaling	7.56E-01	1.03E-01		MAP2K4,MAP3K1,MAP3K14
α-Adrenergic Signaling	7.36E-01	6.9E-02		ADCY1,CALM1 (includes others),PRKAR2B,MAPK1,ADCY9,MAPK3
PXR/RXR Activation	7.36E-01	7.46E-02		PPARGC1A,NCOA1,PRKAR2B,NR3C1,AKT2
Erythropoietin Signaling	7.36E-01	7.46E-02		PIK3R3,SRC,MAPK1,AKT2,MAPK3
cAMP-mediated signaling	7.36E-01	5.48E-02		ADCY1,SRC,CALM1 (includes others),PDE7A,AKAP2,PRKAR2B,ADRB1,MAPK1,ADCY9,PDE10A,DUSP4,MAPK3
Role of p14/p19ARF in Tumor Suppression	7.36E-01	1E-01		PIK3R3,RB1,RAC1
Sonic Hedgehog Signaling	7.36E-01	1E-01		GLIS2,GSK3B,PRKAR2B
Fc Epsilon RI Signaling	7.28E-01	6.42E-02		PIK3R3,MAP2K4,MAPK1,AKT2,SYNJ1,RAC1,MAPK3
Gαs Signaling	7.28E-01	6.42E-02		ADCY1,SRC,PRKAR2B,ADRB1,MAPK1,ADCY9,MAPK3
Role of MAPK Signaling in the Pathogenesis of Influenza	7.26E-01	7.35E-02		MAP2K4,PTGS2,MAPK1,AKT2,MAPK3
Natural Killer Cell Signaling	7.18E-01	6.36E-02		PIK3R3,MAPK1,AKT2,SYNJ1,RAC1,NCK1,MAPK3
Virus Entry via Endocytic Pathways	7.18E-01	6.74E-02		CDC42,PIK3R3,SRC,RAC1,ITGA5,CXADR
nNOS Signaling in Skeletal Muscle Cells	7.1E-01	1.33E-01		CALM1 (includes others),DAG1
Superpathway of Methionine Degradation	6.91E-01	9.38E-02		NSUN4,AHCYL1,AHCYL2
Coenzyme A Biosynthesis	6.91E-01	3.33E-01		PPCS
Glycerol-3-phosphate Shuttle	6.91E-01	3.33E-01		GPD2
Chemokine Signaling	6.82E-01	7.04E-02		SRC,CALM1 (includes others),MAPK1,PPP1CB,MAPK3
Role of Macrophages, Fibroblasts and Endothelial Cells in Rheumatoid Arthritis	6.8E-01	5.03E-02		GSK3B,SRC,TCF3,PIK3R3,CALM1 (includes others),TCF4,MAP3K14,AXIN1,AKT2,MAPKAPK2,MAP2K4,MAPK1,LRP6,RAC1,MAPK3
Fatty Acid α-oxidation	6.76E-01	1.25E-01		ALDH1A2,PTGS2
JAK/Stat Signaling	6.69E-01	6.94E-02		PIK3R3,PIAS2,MAPK1,AKT2,MAPK3
Prolactin Signaling	6.53E-01	6.85E-02		PIK3R3,NR3C1,MAPK1,SP1,MAPK3
IL-6 Signaling	6.52E-01	6.03E-02		PIK3R3,MAP2K4,MAP3K14,MAPK1,AKT2,MAPKAPK2,MAPK3
IL-2 Signaling	6.52E-01	7.55E-02		PIK3R3,MAPK1,AKT2,MAPK3
Inhibition of Angiogenesis by TSP1	6.51E-01	8.82E-02		MAP2K4,MAPK1,AKT2
CCR3 Signaling in Eosinophils	6.46E-01	5.98E-02		PIK3R3,CALM1 (includes others),MAPK1,PPP1CB,RAC1,CFL2,MAPK3
TREM1 Signaling	6.46E-01	6.76E-02		CD83,MAPK1,AKT2,ITGA5,MAPK3
CD28 Signaling in T Helper Cells	6.35E-01	5.93E-02		CDC42,PIK3R3,CALM1 (includes others),MAP2K4,MAP3K1,AKT2,RAC1
IL-17A Signaling in Fibroblasts	6.32E-01	8.57E-02		GSK3B,MAPK1,MAPK3
P2Y Purigenic Receptor Signaling Pathway	6.25E-01	5.88E-02		ADCY1,PIK3R3,PRKAR2B,MAPK1,AKT2,ADCY9,MAPK3
Thrombopoietin Signaling	6.24E-01	7.27E-02		PIK3R3,IRS2,MAPK1,MAPK3
HER-2 Signaling in Breast Cancer	6.23E-01	6.58E-02		GSK3B,CDC42,PIK3R3,CDK6,AKT2
VEGF Family Ligand-Receptor Interactions	6.23E-01	6.58E-02		PIK3R3,NRP1,MAPK1,AKT2,MAPK3
Myo-inositol Biosynthesis	6.12E-01	2.5E-01		IMPA2
Actin Nucleation by ARP-WASP Complex	6.12E-01	7.14E-02		CDC42,RAC1,ITGA5,NCK1
Cdc42 Signaling	6.09E-01	5.39E-02		GSK3B,CDC42,SRC,MAP2K4,MAPK1,PPP1CB,CDC42EP2,ITGA5,CFL2
Phospholipase C Signaling	6.02E-01	5.02E-02		ADCY1,SRC,GNA13,CALM1 (includes others),ARHGEF7,MAPK1,PPP1CB,RAC1,ITGA5,ADCY9,MEF2A,MAPK3
Neuropathic Pain Signaling In Dorsal Horn Neurons	5.97E-01	6E-02		PIK3R3,SRC,GRIN2A,PRKAR2B,MAPK1,MAPK3
1D-myo-inositol Hexakisphosphate Biosynthesis II (Mammalian)	5.97E-01	1.05E-01		SYNJ1,INPP5A
D-myo-inositol (1,3,4)-trisphosphate Biosynthesis	5.97E-01	1.05E-01		SYNJ1,INPP5A
DNA damage-induced 14-3-3σ Signaling	5.97E-01	1.05E-01		CDK2,AKT2
Role of NFAT in Regulation of the Immune Response	5.78E-01	5.26E-02		GSK3B,PIK3R3,GNA13,CALM1 (includes others),CSNK1G3,MAPK1,AKT2,MEF2A,MAPK3
Docosahexaenoic Acid (DHA) Signaling	5.62E-01	7.69E-02		GSK3B,PIK3R3,AKT2
Netrin Signaling	5.62E-01	7.69E-02		PRKAR2B,RAC1,NCK1
Induction of Apoptosis by HIV1	5.58E-01	6.67E-02		MAP2K4,MAP3K14,DFFB,SLC25A5
D-myo-inositol (1,4,5,6)-Tetrakisphosphate Biosynthesis	5.58E-01	5.51E-02		DUSP10,MTMR4,STYX,PPP1R14B,PTPN2,PPP1R7,SYNJ1
D-myo-inositol (3,4,5,6)-tetrakisphosphate Biosynthesis	5.58E-01	5.51E-02		DUSP10,MTMR4,STYX,PPP1R14B,PTPN2,PPP1R7,SYNJ1
Ceramide Biosynthesis	5.51E-01	2E-01		SPTLC1
Neuroprotective Role of THOP1 in Alzheimer's Disease	5.49E-01	7.5E-02		IDE,PRKAR2B,SERPINA3
Aldosterone Signaling in Epithelial Cells	5.45E-01	5.26E-02		PIK3R3,DNAJB1,SGK1,DNAJB12,MAPK1,ICMT,SLC12A2,MAPK3
GM-CSF Signaling	5.32E-01	6.45E-02		PIK3R3,MAPK1,AKT2,MAPK3
3-phosphoinositide Biosynthesis	5.22E-01	5.16E-02		DUSP10,MTMR4,STYX,PIK3R3,PPP1R14B,PTPN2,PPP1R7,SYNJ1
fMLP Signaling in Neutrophils	5.22E-01	5.56E-02		CDC42,PIK3R3,CALM1 (includes others),MAPK1,RAC1,MAPK3
Antiproliferative Role of Somatostatin Receptor 2	5.22E-01	6.35E-02		PIK3R3,SRC,MAPK1,MAPK3
Role of JAK1 and JAK3 in γc Cytokine Signaling	5.22E-01	6.35E-02		PIK3R3,IRS2,MAPK1,MAPK3
G-Protein Coupled Receptor Signaling	5.02E-01	4.69E-02		ADCY1,PIK3R3,SRC,PDE7A,PRKAR2B,ADRB1,MAPK1,AKT2,ADCY9,PDE10A,DUSP4,MAPK3
Glycerol Degradation I	5.02E-01	1.67E-01		GPD2
UDP-N-acetyl-D-glucosamine Biosynthesis II	5.02E-01	1.67E-01		GFPT1
Glycogen Biosynthesis II (from UDP-D-Glucose)	5.02E-01	1.67E-01		UGP2
Human Embryonic Stem Cell Pluripotency	5.02E-01	5.22E-02		GSK3B,PIK3R3,TCF3,TCF4,AXIN1,AKT2,ACVR1
Role of NANOG in Mammalian Embryonic Stem Cell Pluripotency	5E-01	5.41E-02		GSK3B,PIK3R3,MAPK1,AXIN1,AKT2,MAPK3
IL-8 Signaling	5E-01	4.92E-02		PIK3R3,SRC,GNA13,MAP2K4,PTGS2,MAPK1,AKT2,RAC1,MAPK3
CTLA4 Signaling in Cytotoxic T Lymphocytes	5E-01	5.68E-02		AP1G1,AP1S3,PIK3R3,AKT2,PPP2R5C
UVA-Induced MAPK Signaling	5E-01	5.68E-02		PIK3R3,MAP2K4,MAPK1,PARP8,MAPK3
IL-15 Signaling	4.92E-01	6.06E-02		PIK3R3,MAPK1,AKT2,MAPK3
Signaling by Rho Family GTPases	4.92E-01	4.7E-02		CDC42,PIK3R3,GNA13,ARHGEF7,MAP2K4,MAPK1,CDC42EP2,RAC1,ITGA5,CFL2,MAPK3
GABA Receptor Signaling	4.81E-01	5.97E-02		ADCY1,GABRA1,NSF,ADCY9
IL-10 Signaling	4.67E-01	5.88E-02		MAP2K4,MAP3K14,MAPK1,SP1
Hereditary Breast Cancer Signaling	4.66E-01	5.22E-02		PIK3R3,HLTF,POLR2C,RB1,CDK6,AKT2
GDP-glucose Biosynthesis	4.62E-01	1.43E-01		PGM2
nNOS Signaling in Neurons	4.5E-01	6.38E-02		CALM1 (includes others),GRIN2A,CAPN2
p38 MAPK Signaling	4.49E-01	5.13E-02		DUSP10,MAP2K4,H3F3A/H3F3B,MAX,MEF2A,MAPKAPK2
Thrombin Signaling	4.49E-01	4.71E-02		ADCY1,PIK3R3,SRC,GNA13,MAPK1,PPP1CB,AKT2,ADCY9,MAPK3
Superpathway of Inositol Phosphate Compounds	4.42E-01	4.69E-02		DUSP10,MTMR4,STYX,PIK3R3,PPP1R14B,PTPN2,PPP1R7,SYNJ1,INPP5A
D-myo-inositol-5-phosphate Metabolism	4.39E-01	4.9E-02		DUSP10,MTMR4,STYX,PPP1R14B,PTPN2,PPP1R7,SYNJ1
GPCR-Mediated Integration of Enteroendocrine Signaling Exemplified by an L Cell	4.39E-01	5.63E-02		ADCY1,PRKAR2B,ADRB1,ADCY9
p70S6K Signaling	4.37E-01	5.04E-02		PIK3R3,SRC,MAPK1,AKT2,PPP2R5C,MAPK3
3-phosphoinositide Degradation	4.36E-01	4.86E-02		DUSP10,MTMR4,STYX,PPP1R14B,PTPN2,PPP1R7,SYNJ1
Cell Cycle Control of Chromosomal Replication	4.36E-01	7.41E-02		CDK2,CDK6
Cell Cycle: G2/M DNA Damage Checkpoint Regulation	4.36E-01	6.12E-02		KAT2B,AURKA,HIPK2
Gαi Signaling	4.36E-01	5E-02		ADCY1,SRC,PRKAR2B,MAPK1,ADCY9,MAPK3
Glucose and Glucose-1-phosphate Degradation	4.36E-01	1.25E-01		PGM2
Citrulline Biosynthesis	4.36E-01	1.25E-01		GLS
Purine Ribonucleosides Degradation to Ribose-1-phosphate	4.36E-01	1.25E-01		PGM2
Endothelin-1 Signaling	4.29E-01	4.68E-02		ADCY1,PIK3R3,SRC,GNA13,PTGS2,MAPK1,ADCY9,MAPK3
Toll-like Receptor Signaling	4.29E-01	5.48E-02		MAP2K4,MAP3K1,MAP3K14,MAPK1
Assembly of RNA Polymerase II Complex	4.29E-01	6E-02		TAF15,DR1,POLR2C
Heparan Sulfate Biosynthesis (Late Stages)	4.29E-01	6E-02		GLCE,NDST1,CHST10
FLT3 Signaling in Hematopoietic Progenitor Cells	4.21E-01	5.41E-02		PIK3R3,MAPK1,AKT2,MAPK3
RhoGDI Signaling	4.19E-01	4.62E-02		CDC42,SRC,GNA13,ARHGEF7,ARHGAP5,RAC1,ITGA5,CFL2
CNTF Signaling	4.03E-01	5.77E-02		PIK3R3,MAPK1,MAPK3
IL-4 Signaling	4.01E-01	5.26E-02		PIK3R3,NR3C1,AKT2,SYNJ1
Protein Ubiquitination Pathway	3.89E-01	4.31E-02		USP36,USP46,FBXW7,UBE2H,DNAJB1,UBE2G2,DNAJB12,USP28,USP45,SMURF1,UBE2G1
Adipogenesis pathway	3.89E-01	4.72E-02		CTBP1,TBL1XR1,EZH2,FBXW7,KDM1A,ATG7
HIF1α Signaling	3.89E-01	4.9E-02		PIK3R3,NCOA1,MAPK1,AKT2,MAPK3
PI3K Signaling in B Lymphocytes	3.82E-01	4.69E-02		IRS2,CALM1 (includes others),MAPK1,AKT2,RAC1,MAPK3
Glycogen Degradation II	3.76E-01	1E-01		PGM2
Cellular Effects of Sildenafil (Viagra)	3.76E-01	4.65E-02		ADCY1,CALM1 (includes others),PRKAR2B,PPP1CB,CACNA1C,ADCY9
Role of CHK Proteins in Cell Cycle Checkpoint Control	3.73E-01	5.45E-02		E2F6,CDK2,PPP2R5C
Wnt/Ca+ pathway	3.61E-01	5.36E-02		GSK3B,AXIN1,DVL2
Glioma Invasiveness Signaling	3.52E-01	5.26E-02		PIK3R3,MAPK1,MAPK3
Heparan Sulfate Biosynthesis	3.52E-01	5.26E-02		GLCE,NDST1,CHST10
Glutamate Receptor Signaling	3.52E-01	5.26E-02		CALM1 (includes others),GRIN2A,GLS
Myc Mediated Apoptosis Signaling	3.44E-01	5.17E-02		PIK3R3,MAP2K4,AKT2
IL-9 Signaling	3.44E-01	5.88E-02		PIK3R3,IRS2
Oncostatin M Signaling	3.44E-01	5.88E-02		MAPK1,MAPK3
TWEAK Signaling	3.44E-01	5.88E-02		BAG4,MAP3K14
Interferon Signaling	3.44E-01	5.88E-02		MED14,PTPN2
IL-12 Signaling and Production in Macrophages	3.43E-01	4.44E-02		PIK3R3,NCOA1,MAP2K4,MAPK1,AKT2,MAPK3
Cleavage and Polyadenylation of Pre-mRNA	3.37E-01	8.33E-02		CPSF6
Glycogen Degradation III	3.37E-01	8.33E-02		PGM2
Role of JAK2 in Hormone-like Cytokine Signaling	3.37E-01	5.71E-02		IRS2,HLTF
tRNA Splicing	3.37E-01	5.71E-02		PDE7A,PDE10A
Stearate Biosynthesis I (Animals)	3.37E-01	5.71E-02		ELOVL1,ELOVL2
ErbB4 Signaling	3.34E-01	5E-02		PIK3R3,MAPK1,MAPK3
Bladder Cancer Signaling	3.2E-01	4.6E-02		MAPK1,RB1,FGF9,MAPK3
Assembly of RNA Polymerase III Complex	3.16E-01	7.69E-02		BDP1
Histamine Degradation	3.16E-01	7.69E-02		ALDH1A2
PCP pathway	3.06E-01	4.76E-02		MAP2K4,DVL2,RAC1
Role of BRCA1 in DNA Damage Response	2.97E-01	4.69E-02		E2F6,HLTF,RB1
Superpathway of Citrulline Metabolism	2.97E-01	7.14E-02		GLS
Colanic Acid Building Blocks Biosynthesis	2.97E-01	7.14E-02		UGP2
Regulation of Actin-based Motility by Rho	2.94E-01	4.4E-02		CDC42,PPP1CB,RAC1,ITGA5
Hypoxia Signaling in the Cardiovascular System	2.92E-01	4.62E-02		UBE2H,UBE2G2,UBE2G1
Death Receptor Signaling	2.88E-01	4.35E-02		MAP2K4,MAP3K14,DFFB,PARP8
Angiopoietin Signaling	2.85E-01	4.55E-02		PIK3R3,AKT2,NCK1
Gαq Signaling	2.83E-01	4.08E-02		GSK3B,PIK3R3,CALM1 (includes others),MAPK1,AKT2,MAPK3
Chondroitin Sulfate Degradation (Metazoa)	2.83E-01	6.67E-02		GM2A
Gustation Pathway	2.78E-01	4.13E-02		ADCY1,PDE7A,PRKAR2B,ADCY9,PDE10A
FcγRIIB Signaling in B Lymphocytes	2.76E-01	4.88E-02		PIK3R3,MAP2K4
RhoA Signaling	2.75E-01	4.1E-02		GNA13,ARHGAP5,PPP1CB,CDC42EP2,CFL2
Remodeling of Epithelial Adherens Junctions	2.75E-01	4.41E-02		SRC,MET,ACTN2
Granzyme B Signaling	2.75E-01	6.25E-02		DFFB
Dermatan Sulfate Degradation (Metazoa)	2.75E-01	6.25E-02		GM2A
Oxidative Ethanol Degradation III	2.75E-01	6.25E-02		ALDH1A2
Parkinson's Signaling	2.75E-01	6.25E-02		MAPK1
Calcium Signaling	2.75E-01	3.93E-02		CALM1 (includes others),GRIN2A,PRKAR2B,MAPK1,ASPH,MEF2A,MAPK3
CCR5 Signaling in Macrophages	2.75E-01	4.35E-02		CALM1 (includes others),MAP2K4,MAPK1
Growth Hormone Signaling	2.75E-01	4.35E-02		PIK3R3,MAPK1,MAPK3
Dendritic Cell Maturation	2.73E-01	3.91E-02		CD83,PIK3R3,MAP2K4,MAP3K14,MAPK1,AKT2,MAPK3
Putrescine Degradation III	2.62E-01	5.88E-02		ALDH1A2
Role of IL-17F in Allergic Inflammatory Airway Diseases	2.62E-01	4.55E-02		MAPK1,MAPK3
iNOS Signaling	2.62E-01	4.55E-02		CALM1 (includes others),MAPK1
Dermatan Sulfate Biosynthesis (Late Stages)	2.62E-01	4.55E-02		NDST1,CHST10
Serotonin Receptor Signaling	2.62E-01	4.55E-02		ADCY1,ADCY9
Caveolar-mediated Endocytosis Signaling	2.58E-01	4.17E-02		SRC,MAP3K2,ITGA5
Tryptophan Degradation X (Mammalian, via Tryptamine)	2.53E-01	5.56E-02		ALDH1A2
Ethanol Degradation IV	2.53E-01	5.56E-02		ALDH1A2
Chondroitin Sulfate Biosynthesis (Late Stages)	2.46E-01	4.35E-02		NDST1,CHST10
GADD45 Signaling	2.4E-01	5.26E-02		CDK2
Hepatic Cholestasis	2.3E-01	3.7E-02		ADCY1,MAP4K2,MAP2K4,PRKAR2B,MAP3K14,ADCY9
LPS/IL-1 Mediated Inhibition of RXR Function	2.3E-01	3.65E-02		ALDH1A2,PPARGC1A,NCOA1,PPARGC1B,MAP2K4,MAP3K1,NDST1,CHST10
DNA Methylation and Transcriptional Repression Signaling	2.28E-01	5E-02		ARID4B
Endoplasmic Reticulum Stress Pathway	2.16E-01	4.76E-02		MBTPS2
iCOS-iCOSL Signaling in T Helper Cells	2.16E-01	3.7E-02		PIK3R3,CALM1 (includes others),AKT2,RAC1
Maturity Onset Diabetes of Young (MODY) Signaling	2.06E-01	4.55E-02		CACNA1C
Pyrimidine Deoxyribonucleotides De Novo Biosynthesis I	2.06E-01	4.55E-02		RRM2B
GPCR-Mediated Nutrient Sensing in Enteroendocrine Cells	1.9E-01	3.57E-02		ADCY1,PRKAR2B,ADCY9
Chondroitin Sulfate Biosynthesis	1.9E-01	3.7E-02		NDST1,CHST10
Unfolded protein response	1.9E-01	3.7E-02		MBTPS2,UBXN4
Tumoricidal Function of Hepatic Natural Killer Cells	1.89E-01	4.17E-02		DFFB
Role of JAK1, JAK2 and TYK2 in Interferon Signaling	1.89E-01	4.17E-02		PTPN2
Dopamine Degradation	1.89E-01	4.17E-02		ALDH1A2
Pyrimidine Ribonucleotides Interconversion	1.59E-01	3.7E-02		ENTPD7

## Sheet: verystringent starBase 
IPA analysis of starBase very stringent (>5 experiments) genes and experimentally validated miR-137 regulated genes
Ingenuity Canonical Pathways	-log(B-H p-value)	Ratio	z-score	Molecules
Ephrin Receptor Signaling	5.29E00	1.15E-01		EFNB2,CDC42,PAK2,SRC,CRKL,EP300,PXN,EPHA7,WASL,ADAM10,AKT2,CFL2,GRIN2A,NCK2,RAP1B,MAPK1,PTPN13,RAC1,ITGA5,MAPK3
HGF Signaling	5.04E00	1.43E-01		MAP3K7,CDC42,CRKL,CDK2,PXN,AKT2,MAP2K4,MAP3K2,PTGS2,RAP1B,MAPK1,MET,RAC1,ITGA5,MAPK3
Paxillin Signaling	4.55E00	1.37E-01		CDC42,PAK2,SRC,ITGAV,VCL,PXN,GIT2,ARF1,MAP2K4,PTPN12,NCK2,MAPK1,RAC1,ITGA5
Integrin Signaling	4.16E00	9.41E-02		GSK3B,CDC42,PAK2,SRC,ITGAV,VCL,CRKL,PXN,WASL,AKT2,ARF1,MAP2K4,NCK2,RAP1B,MAPK1,RAC1,ITGA5,MAPK3,CAPN2
Agrin Interactions at Neuromuscular Junction	4.14E00	1.59E-01		GABPB1,CDC42,PAK2,SRC,MAP2K4,PXN,MAPK1,RAC1,ITGA5,MAPK3,UTRN
Regulation of Cellular Mechanics by Calpain Protease	4.13E00	1.75E-01		SRC,VCL,CDK2,PXN,MAPK1,RB1,CDK6,ITGA5,MAPK3,CAPN2
Molecular Mechanisms of Cancer	4.05E00	7.12E-02		E2F6,GSK3B,CDC42,E2F3,CDK6,NF1,MAPK3,MAP3K7,APH1B,PAK2,SRC,TCF3,AURKA,TCF4,EP300,CDK2,AKT2,DAXX,MAP2K4,RAP1B,MAPK1,CASP3,RB1,HIPK2,RAC1,ITGA5
PAK Signaling	4.05E00	1.35E-01		CDC42,PAK2,MAP2K4,NCK2,PXN,MAPK1,CASP3,WASL,RAC1,ITGA5,CFL2,MAPK3
Aryl Hydrocarbon Receptor Signaling	4.05E00	1.07E-01		SRC,AHRR,MED1,EP300,NFIB,CDK2,NFIA,SP1,NCOA3,AHR,MAPK1,CDK6,RB1,NCOA2,MAPK3
Glioblastoma Multiforme Signaling	3.87E00	1.03E-01		E2F6,GSK3B,CDC42,SRC,TCF3,CDK2,E2F3,AKT2,MAPK1,ITPR1,CDK6,RB1,NF1,RAC1,MAPK3
Sertoli Cell-Sertoli Cell Junction Signaling	3.51E00	8.99E-02		GSK3B,MAP3K7,CDC42,SRC,ZAK,YBX3,TJP2,AKT2,CLDN11,MAP2K4,MAP3K2,MAPK1,AGGF1,RAC1,ITGA5,MAPK3
FAK Signaling	3.51E00	1.26E-01		PAK2,SRC,VCL,PXN,MAPK1,GIT2,AKT2,RAC1,ITGA5,MAPK3,CAPN2
Pyridoxal 5'-phosphate Salvage Pathway	3.12E00	1.41E-01		PAK2,GRK5,MAP2K4,CDK2,MAPK1,CDK6,AKT2,DYRK1A,MAPK3
FGF Signaling	2.9E00	1.18E-01		CRKL,FRS2,EP300,MET,MAPK1,ITPR1,AKT2,RAC1,MAPKAPK2,MAPK3
Pancreatic Adenocarcinoma Signaling	2.8E00	1.04E-01		E2F6,CDC42,MAP2K4,PTGS2,CDK2,MAPK1,RB1,E2F3,AKT2,RAC1,MAPK3
Protein Kinase A Signaling	2.61E00	5.96E-02		DUSP10,GSK3B,PTPN14,AKAP10,TCF3,YWHAG,AKAP2,TCF4,EP300,PXN,H3F3A/H3F3B,PDE10A,PTPN1,DUSP5,PTPN12,PTGS2,RAP1B,MAPK1,ITPR1,PTPN13,CDC23,DUSP4,MAPK3
SAPK/JNK Signaling	2.61E00	1.06E-01		DUSP10,MAP3K7,DAXX,CDC42,ZAK,MAP2K4,CRKL,MAP3K2,RAC1,DUSP4
B Cell Receptor Signaling	2.57E00	7.95E-02		GSK3B,MAP3K7,CDC42,TCF3,EP300,AKT2,CFL2,MAP2K4,MAP3K2,RAP1B,MAPK1,RAC1,SYNJ1,MAPK3
Germ Cell-Sertoli Cell Junction Signaling	2.45E00	8.13E-02		MAP3K7,CDC42,PAK2,SRC,PXN,WASL,CFL2,MAP2K4,MAP3K2,MAPK1,AGGF1,RAC1,MAPK3
Epithelial Adherens Junction Signaling	2.3E00	8.22E-02		CDC42,SRC,TCF3,SSX2IP,VCL,TCF4,MET,RAP1B,AGGF1,WASL,AKT2,RAC1
TGF-β Signaling	2.3E00	1.03E-01		SKI,MAP3K7,CDC42,MAP2K4,EP300,MAPK1,SMURF1,RUNX2,MAPK3
Semaphorin Signaling in Neurons	2.3E00	1.32E-01		PLXNA1,PAK2,MET,MAPK1,RAC1,CFL2,MAPK3
Estrogen Receptor Signaling	2.3E00	8.66E-02		CTBP1,KAT2B,MED13L,SRC,MED1,EP300,H3F3A/H3F3B,MAPK1,NCOA2,NCOA3,MAPK3
NGF Signaling	2.3E00	9.35E-02		MAP3K7,CDC42,MAP2K4,MAP3K2,EP300,RAP1B,MAPK1,AKT2,RAC1,MAPK3
Renal Cell Carcinoma Signaling	2.28E00	1.13E-01		CDC42,PAK2,EP300,MET,MAPK1,AKT2,RAC1,MAPK3
GNRH Signaling	2.28E00	8.53E-02		MAP3K7,CDC42,PAK2,SRC,MAP2K4,MAP3K2,EP300,MAPK1,ITPR1,RAC1,MAPK3
IL-17 Signaling	2.27E00	1.11E-01		GSK3B,MAP3K7,MAP2K4,PTGS2,MAPK1,AKT2,MAPKAPK2,MAPK3
Ephrin B Signaling	2.24E00	1.1E-01		EFNB2,CDC42,NCK2,PXN,MAPK1,RAC1,CFL2,MAPK3
Fcγ Receptor-mediated Phagocytosis in Macrophages and Monocytes	2.22E00	9.68E-02		CDC42,SRC,NCK2,PXN,MAPK1,RAB11B,AKT2,RAC1,MAPK3
Chronic Myeloid Leukemia Signaling	2.22E00	9.68E-02		CTBP1,E2F6,CRKL,MAPK1,RB1,CDK6,E2F3,AKT2,MAPK3
Salvage Pathways of Pyrimidine Ribonucleotides	2.16E00	9.47E-02		PAK2,GRK5,MAP2K4,CDK2,MAPK1,CDK6,AKT2,DYRK1A,MAPK3
VDR/RXR Activation	2.11E00	1.03E-01		MED1,MXD1,EP300,SP1,NCOA2,KLF4,RUNX2,NCOA3
EIF2 Signaling	2.1E00	7.07E-02		RPL9,GSK3B,RPL26L1,RPL11,RPL28,EIF1,AKT2,EIF4G2,AGO4,MAPK1,PAIP1,RPL15,MAPK3
p53 Signaling	2.1E00	9.18E-02		KAT2B,GSK3B,MED1,CDK2,EP300,RB1,HIPK2,AKT2,RRM2B
ILK Signaling	2.09E00	6.99E-02		GSK3B,CDC42,EP300,PXN,AKT2,CFL2,VIM,MAP2K4,NCK2,PTGS2,MAPK1,CASP3,MAPK3
ERK/MAPK Signaling	2.08E00	6.95E-02		PAK2,SRC,YWHAG,CRKL,EP300,PXN,H3F3A/H3F3B,RAP1B,MAPK1,RAC1,ITGA5,DUSP4,MAPK3
Cell Cycle: G1/S Checkpoint Regulation	2E00	1.09E-01		E2F6,GSK3B,RPL11,CDK2,RB1,CDK6,E2F3
GDNF Family Ligand-Receptor Interactions	1.86E00	1.03E-01		CDC42,MAP2K4,FRS2,MAPK1,ITPR1,RAC1,MAPK3
RANK Signaling in Osteoclasts	1.85E00	9.09E-02		MAP3K7,SRC,MAP2K4,MAP3K2,MAPK1,MITF,AKT2,MAPK3
Amyloid Processing	1.85E00	1.18E-01		GSK3B,APH1B,MAPK1,AKT2,MAPK3,CAPN2
Ovarian Cancer Signaling	1.85E00	7.63E-02		GSK3B,SRC,TCF3,TCF4,PTGS2,MAPK1,RB1,AKT2,MSH2,MAPK3
Role of Tissue Factor in Cancer	1.84E00	8.18E-02		CDC42,SRC,ITGAV,MAPK1,CASP3,AKT2,RAC1,CFL2,MAPK3
PEDF Signaling	1.81E00	9.86E-02		TCF12,TCF4,MAPK1,WASF2,AKT2,RAC1,MAPK3
Protein Ubiquitination Pathway	1.81E00	5.88E-02		UBE2H,DNAJB1,DNAJB12,USP28,PSMD11,USP36,USP46,FBXW7,USP25,USP45,UBE2D1,USP33,SMURF1,CDC23,DNAJB9
EGF Signaling	1.7E00	1.07E-01		SRC,MAP2K4,MAPK1,ITPR1,AKT2,MAPK3
14-3-3-mediated Signaling	1.7E00	7.69E-02		VIM,GSK3B,SRC,YWHAG,MAP2K4,MAPK1,SRPK2,AKT2,MAPK3
IL-22 Signaling	1.7E00	1.67E-01		MAP2K4,MAPK1,AKT2,MAPK3
Estrogen-mediated S-phase Entry	1.7E00	1.67E-01		E2F6,CDK2,RB1,E2F3
PTEN Signaling	1.7E00	7.63E-02		GSK3B,CDC42,MAPK1,CASP3,AKT2,SYNJ1,RAC1,ITGA5,MAPK3
Axonal Guidance Signaling	1.67E00	4.85E-02		GSK3B,ADAM9,EFNB2,CDC42,PAK2,CRKL,PXN,EPHA7,WASL,ADAM10,AKT2,RTN4,CFL2,PLXNA1,NCK2,RAP1B,MAPK1,MET,RAC1,ITGA5,MAPK3
Amyotrophic Lateral Sclerosis Signaling	1.67E00	8.16E-02		RNF19A,GRIN2A,RAB5A,CACNA1C,CASP3,NEFL,RAC1,CAPN2
Reelin Signaling in Neurons	1.63E00	8.86E-02		GSK3B,PAFAH1B2,SRC,MAP2K4,CRKL,VLDLR,ITGA5
Role of Wnt/GSK-3β Signaling in the Pathogenesis of Influenza	1.63E00	8.86E-02		GSK3B,TCF3,TCF4,CSNK1G3,NCOA2,IFNAR1,NCOA3
Antiproliferative Role of TOB in T Cell Signaling	1.62E00	1.54E-01		TOB1,CDK2,MAPK1,RB1
Melanoma Signaling	1.62E00	1.19E-01		MAPK1,RB1,MITF,AKT2,MAPK3
Leukocyte Extravasation Signaling	1.58E00	6.06E-02		CDC42,SRC,CLDN11,VCL,MAP2K4,CRKL,RAP1B,PXN,MAPK1,WASL,RAC1,ITGA5
Prostate Cancer Signaling	1.58E00	8.54E-02		GSK3B,CDK2,EP300,MAPK1,RB1,AKT2,MAPK3
Estrogen-Dependent Breast Cancer Signaling	1.58E00	9.68E-02		SRC,EP300,MAPK1,SP1,AKT2,MAPK3
Rac Signaling	1.57E00	7.69E-02		CDC42,PAK2,MAP2K4,MAPK1,RAC1,ITGA5,CFL2,MAPK3
IL-17A Signaling in Airway Cells	1.53E00	9.38E-02		GSK3B,MAP3K7,MAP2K4,MAPK1,AKT2,MAPK3
Huntington's Disease Signaling	1.53E00	5.65E-02		DNAJB1,EP300,NSF,SP1,AKT2,CLTA,HTT,MAP2K4,MAPK1,CASP3,ITPR1,MAPK3,CAPN2
TR/RXR Activation	1.53E00	8.24E-02		TBL1XR1,ADRB1,MED1,EP300,AKT2,NCOA2,NCOA3
CD40 Signaling	1.53E00	9.23E-02		MAP3K7,MAP2K4,PTGS2,MAPK1,MAPKAPK2,MAPK3
Non-Small Cell Lung Cancer Signaling	1.53E00	9.23E-02		MAPK1,ITPR1,RB1,CDK6,AKT2,MAPK3
Gap Junction Signaling	1.53E00	6.45E-02		SRC,MAP3K2,DBN1,ADRB1,CSNK1G3,MAPK1,ITPR1,SP1,AKT2,MAPK3
NRF2-mediated Oxidative Stress Response	1.53E00	6.11E-02		GSK3B,MAP3K7,DNAJB1,BACH1,MAP2K4,MAFK,EP300,DNAJB12,MAPK1,DNAJB9,MAPK3
ErbB Signaling	1.53E00	8.14E-02		GSK3B,CDC42,PAK2,MAP2K4,NCK2,MAPK1,MAPK3
Role of PI3K/AKT Signaling in the Pathogenesis of Influenza	1.51E00	9.09E-02		GSK3B,CRKL,MAPK1,AKT2,IFNAR1,MAPK3
Neurotrophin/TRK Signaling	1.49E00	8.96E-02		CDC42,MAP2K4,FRS2,EP300,MAPK1,MAPK3
Regulation of the Epithelial-Mesenchymal Transition Pathway	1.48E00	5.98E-02		GSK3B,APH1B,TCF3,MAP2K4,TCF4,FRS2,MET,MAPK1,AKT2,SMURF1,MAPK3
Ephrin A Signaling	1.48E00	1.04E-01		CDC42,EPHA7,ADAM10,RAC1,CFL2
Clathrin-mediated Endocytosis Signaling	1.48E00	5.95E-02		CDC42,SRC,CLTA,CD2AP,RAB5A,MET,WASL,RAB11B,SYNJ1,RAC1,ITGA5
Role of MAPK Signaling in the Pathogenesis of Influenza	1.48E00	8.82E-02		MAP2K4,PTGS2,MAPK1,CASP3,AKT2,MAPK3
Macropinocytosis Signaling	1.48E00	8.82E-02		CDC42,SRC,RAB5A,MET,RAC1,ITGA5
Cell Cycle: G2/M DNA Damage Checkpoint Regulation	1.47E00	1.02E-01		KAT2B,YWHAG,AURKA,EP300,HIPK2
VEGF Signaling	1.45E00	7.69E-02		SRC,VCL,PXN,MAPK1,EIF1,AKT2,MAPK3
Actin Cytoskeleton Signaling	1.41E00	5.53E-02		CDC42,PAK2,VCL,CRKL,PXN,MAPK1,WASF2,WASL,RAC1,ITGA5,CFL2,MAPK3
Caveolar-mediated Endocytosis Signaling	1.39E00	8.33E-02		SRC,ITGAV,MAP3K2,RAB5A,ITGA5,PTPN1
Role of Osteoblasts, Osteoclasts and Chondrocytes in Rheumatoid Arthritis	1.39E00	5.48E-02		GSK3B,MAP3K7,SRC,TCF3,MAP2K4,TCF4,MAPK1,AKT2,ITGA5,SMURF1,RUNX2,MAPK3
Cdc42 Signaling	1.39E00	5.99E-02		GSK3B,CDC42,PAK2,SRC,MAP2K4,MAPK1,CDC42EP2,WASL,ITGA5,CFL2
Glioma Signaling	1.39E00	7.37E-02		E2F6,MAPK1,RB1,CDK6,E2F3,AKT2,MAPK3
Mouse Embryonic Stem Cell Pluripotency	1.39E00	7.37E-02		GSK3B,MAP3K7,TCF3,TCF4,MAPK1,AKT2,MAPK3
LPS-stimulated MAPK Signaling	1.39E00	8.22E-02		MAP3K7,CDC42,MAP2K4,MAPK1,RAC1,MAPK3
Inhibition of Angiogenesis by TSP1	1.39E00	1.18E-01		MAP2K4,MAPK1,CASP3,AKT2
HMGB1 Signaling	1.37E00	6.67E-02		KAT2B,CDC42,MAP2K4,MAPK1,SP1,AKT2,RAC1,MAPK3
Cell Cycle Regulation by BTG Family Proteins	1.37E00	1.14E-01		E2F6,CDK2,RB1,E2F3
IL-17A Signaling in Fibroblasts	1.37E00	1.14E-01		GSK3B,MAP3K7,MAPK1,MAPK3
Lymphotoxin β Receptor Signaling	1.37E00	9.26E-02		EP300,MAPK1,CASP3,AKT2,MAPK3
Role of IL-17A in Arthritis	1.37E00	9.26E-02		MAP2K4,PTGS2,MAPK1,MAPKAPK2,MAPK3
BMP signaling pathway	1.34E00	7.89E-02		MAP3K7,MAP2K4,MAPK1,SMURF1,RUNX2,MAPK3
PI3K/AKT Signaling	1.34E00	6.5E-02		GSK3B,YWHAG,PTGS2,MAPK1,AKT2,SYNJ1,ITGA5,MAPK3
Acute Myeloid Leukemia Signaling	1.33E00	7.79E-02		TCF3,MAP2K4,TCF4,MAPK1,AKT2,MAPK3
PDGF Signaling	1.33E00	7.79E-02		SRC,MAP2K4,CRKL,MAPK1,SYNJ1,MAPK3
Actin Nucleation by ARP-WASP Complex	1.33E00	8.93E-02		CDC42,NCK2,WASL,RAC1,ITGA5
Cyclins and Cell Cycle Regulation	1.32E00	7.69E-02		E2F6,GSK3B,CDK2,RB1,CDK6,E2F3
Cholecystokinin/Gastrin-mediated Signaling	1.32E00	6.93E-02		SRC,MAP2K4,PTGS2,PXN,MAPK1,ITPR1,MAPK3
CXCR4 Signaling	1.29E00	5.92E-02		PAK2,SRC,MAP2K4,PXN,MAPK1,ITPR1,AKT2,RAC1,MAPK3
Role of NFAT in Cardiac Hypertrophy	1.28E00	5.59E-02		GSK3B,MAP3K7,SRC,MAP2K4,EP300,MAPK1,ITPR1,AKT2,MAPK3,HAND1
Colorectal Cancer Metastasis Signaling	1.25E00	5.08E-02		GSK3B,SRC,TCF3,MAP2K4,TCF4,PTGS2,MAPK1,CASP3,AKT2,RAC1,MSH2,MAPK3
Polyamine Regulation in Colon Cancer	1.23E00	1.36E-01		TCF4,MXD1,AZIN1
Thyroid Cancer Signaling	1.23E00	1E-01		TCF3,TCF4,MAPK1,MAPK3
MIF Regulation of Innate Immunity	1.19E00	9.76E-02		MAP2K4,PTGS2,MAPK1,MAPK3
Prostanoid Biosynthesis	1.17E00	2.22E-01		PTGES2,PTGS2
UVC-Induced MAPK Signaling	1.17E00	9.52E-02		SRC,MAP2K4,MAPK1,MAPK3
Androgen Signaling	1.15E00	6.31E-02		KAT2B,SRC,DNAJB1,EP300,MAPK1,NCOA2,MAPK3
Neuregulin Signaling	1.13E00	6.82E-02		SRC,CRKL,MAPK1,AKT2,ITGA5,MAPK3
IL-17A Signaling in Gastric Cells	1.12E00	1.2E-01		MAP2K4,MAPK1,MAPK3
Role of JAK family kinases in IL-6-type Cytokine Signaling	1.12E00	1.2E-01		MAP2K4,MAPK1,MAPK3
Tight Junction Signaling	1.11E00	5.39E-02		CDC42,CLDN11,VCL,YBX3,TJP2,NSF,AKT2,RAC1,SMURF1
Cardiac Hypertrophy Signaling	1.11E00	4.93E-02		GSK3B,MAP3K7,MAP2K4,MAP3K2,ADRB1,EP300,MAPK1,CACNA1C,MAPKAPK2,MAPK3,HAND1
D-mannose Degradation	1.1E00	1E00		MPI
Gα12/13 Signaling	1.07E00	5.98E-02		CDC42,SRC,MAP2K4,PXN,MAPK1,AKT2,MAPK3
p38 MAPK Signaling	1.07E00	5.98E-02		DUSP10,MAP3K7,DAXX,MAP2K4,EP300,H3F3A/H3F3B,MAPKAPK2
Cell Cycle Control of Chromosomal Replication	1.05E00	1.11E-01		CDK2,MCM6,CDK6
Regulation of eIF4 and p70S6K Signaling	1.05E00	5.52E-02		MAPK1,PAIP1,EIF1,AKT2,ITGA5,EIF4G2,MAPK3,AGO4
Synaptic Long Term Potentiation	1.05E00	5.88E-02		GRIN2A,EP300,RAP1B,MAPK1,CACNA1C,ITPR1,MAPK3
RhoGDI Signaling	1.05E00	5.2E-02		CDC42,PAK2,SRC,EP300,WASF2,WASL,RAC1,ITGA5,CFL2
PPAR Signaling	1.05E00	6.38E-02		MAP3K7,MED1,PTGS2,EP300,MAPK1,MAPK3
Glucocorticoid Receptor Signaling	1.04E00	4.6E-02		KAT2B,MAP3K7,MAP2K4,MED1,PTGS2,EP300,MAPK1,AKT2,NCOA2,RAC1,NCOA3,MAPK3
IL-3 Signaling	1.03E00	7.04E-02		CRKL,MAPK1,AKT2,RAC1,MAPK3
Small Cell Lung Cancer Signaling	1.03E00	7.04E-02		PTGS2,CDK2,RB1,CDK6,AKT2
RAR Activation	1.03E00	5.11E-02		KAT2B,SRC,MAP2K4,MED1,EP300,MAPK1,AKT2,RAC1,MAPKAPK2
Signaling by Rho Family GTPases	1.02E00	4.7E-02		VIM,CDC42,PAK2,MAP2K4,MAPK1,CDC42EP2,WASL,RAC1,ITGA5,CFL2,MAPK3
TNFR1 Signaling	1.02E00	8.16E-02		CDC42,PAK2,MAP2K4,CASP3
NF-κB Activation by Viruses	1.01E00	6.85E-02		ITGAV,MAPK1,AKT2,ITGA5,MAPK3
STAT3 Pathway	1.01E00	6.85E-02		SRC,MAP2K4,MAPK1,RAC1,MAPK3
Nitric Oxide Signaling in the Cardiovascular System	9.86E-01	6.06E-02		ADRB1,MAPK1,CACNA1C,ITPR1,AKT2,MAPK3
D-myo-inositol (1,4,5,6)-Tetrakisphosphate Biosynthesis	9.7E-01	5.51E-02		DUSP10,STYX,PTPN12,PTPN13,PAWR,SYNJ1,PTPN1
D-myo-inositol (3,4,5,6)-tetrakisphosphate Biosynthesis	9.7E-01	5.51E-02		DUSP10,STYX,PTPN12,PTPN13,PAWR,SYNJ1,PTPN1
CD27 Signaling in Lymphocytes	9.7E-01	7.69E-02		MAP3K7,MAP2K4,MAP3K2,CASP3
Endometrial Cancer Signaling	9.7E-01	7.69E-02		GSK3B,MAPK1,AKT2,MAPK3
IL-8 Signaling	9.7E-01	4.92E-02		PAK2,SRC,ITGAV,MAP2K4,PTGS2,MAPK1,AKT2,RAC1,MAPK3
4-1BB Signaling in T Lymphocytes	9.63E-01	9.68E-02		MAP2K4,MAPK1,MAPK3
UVB-Induced MAPK Signaling	9.51E-01	7.55E-02		MAP2K4,H3F3A/H3F3B,MAPK1,MAPK3
Colanic Acid Building Blocks Biosynthesis	9.2E-01	1.43E-01		MPI,UGP2
Regulation of IL-2 Expression in Activated and Anergic T Lymphocytes	9.14E-01	6.33E-02		TOB1,MAP2K4,MAPK1,RAC1,MAPK3
MIF-mediated Glucocorticoid Regulation	9.08E-01	9.09E-02		PTGS2,MAPK1,MAPK3
Guanine and Guanosine Salvage I	9.07E-01	5E-01		HPRT1
Spermine Biosynthesis	9.07E-01	5E-01		AMD1
Breast Cancer Regulation by Stathmin1	8.99E-01	4.71E-02		E2F6,CDC42,UHMK1,CDK2,MAPK1,ITPR1,E2F3,RAC1,MAPK3
Insulin Receptor Signaling	8.99E-01	5.22E-02		GSK3B,CRKL,MAPK1,AKT2,SYNJ1,PTPN1,MAPK3
ErbB2-ErbB3 Signaling	8.79E-01	7.02E-02		GSK3B,MAPK1,SP1,MAPK3
Fc Epsilon RI Signaling	8.71E-01	5.5E-02		MAP2K4,MAPK1,AKT2,SYNJ1,RAC1,MAPK3
Renin-Angiotensin Signaling	8.71E-01	5.5E-02		PAK2,MAP2K4,MAPK1,ITPR1,RAC1,MAPK3
Myc Mediated Apoptosis Signaling	8.65E-01	6.9E-02		YWHAG,MAP2K4,CASP3,AKT2
Natural Killer Cell Signaling	8.62E-01	5.45E-02		PAK2,MAPK1,AKT2,SYNJ1,RAC1,MAPK3
Melanocyte Development and Pigmentation Signaling	8.61E-01	5.95E-02		SRC,EP300,MAPK1,MITF,MAPK3
Granzyme B Signaling	8.61E-01	1.25E-01		LMNB1,CASP3
Parkinson's Signaling	8.61E-01	1.25E-01		MAPK1,CASP3
Corticotropin Releasing Hormone Signaling	8.61E-01	5.41E-02		PTGS2,EP300,RAP1B,MAPK1,ITPR1,MAPK3
ATM Signaling	8.61E-01	6.78E-02		MAP2K4,CDK2,EP300,SMC2
Acute Phase Response Signaling	8.51E-01	4.73E-02		MAP3K7,TCF3,MAP2K4,TCF4,MAPK1,SERPINA3,AKT2,MAPK3
Wnt/β-catenin Signaling	8.51E-01	4.73E-02		GSK3B,MAP3K7,SRC,TCF3,TCF4,CSNK1G3,EP300,AKT2
Induction of Apoptosis by HIV1	8.48E-01	6.67E-02		DAXX,MAP2K4,CASP3,SLC25A5
RAN Signaling	8.27E-01	1.18E-01		CSE1L,TNPO1
D-myo-inositol-5-phosphate Metabolism	8.23E-01	4.9E-02		DUSP10,STYX,PTPN12,PTPN13,PAWR,SYNJ1,PTPN1
G Beta Gamma Signaling	8.23E-01	5.68E-02		CDC42,SRC,MAPK1,AKT2,MAPK3
3-phosphoinositide Degradation	8.23E-01	4.86E-02		DUSP10,STYX,PTPN12,PTPN13,PAWR,SYNJ1,PTPN1
IL-6 Signaling	8.23E-01	5.17E-02		MAP3K7,MAP2K4,MAPK1,AKT2,MAPKAPK2,MAPK3
Role of Macrophages, Fibroblasts and Endothelial Cells in Rheumatoid Arthritis	8.23E-01	4.03E-02		GSK3B,MAP3K7,SRC,TCF3,MAP2K4,TCF4,EP300,MAPK1,AKT2,RAC1,MAPKAPK2,MAPK3
Virus Entry via Endocytic Pathways	8.23E-01	5.62E-02		CDC42,SRC,CLTA,RAC1,ITGA5
Apoptosis Signaling	8.23E-01	5.62E-02		MAP2K4,MAPK1,CASP3,MAPK3,CAPN2
Antiproliferative Role of Somatostatin Receptor 2	8.23E-01	6.35E-02		SRC,RAP1B,MAPK1,MAPK3
ERK5 Signaling	8.23E-01	6.35E-02		SRC,YWHAG,MAP3K2,EP300
CCR3 Signaling in Eosinophils	8.23E-01	5.13E-02		PAK2,MAPK1,ITPR1,RAC1,CFL2,MAPK3
Docosahexaenoic Acid (DHA) Signaling	8.23E-01	7.69E-02		GSK3B,CASP3,AKT2
Methylglyoxal Degradation I	8.23E-01	3.33E-01		GLO1
Coenzyme A Biosynthesis	8.23E-01	3.33E-01		PPCS
Spermidine Biosynthesis I	8.23E-01	3.33E-01		AMD1
D-myo-inositol (1,4,5)-trisphosphate Degradation	8.23E-01	1.11E-01		SYNJ1,INPP5A
PKCθ Signaling in T Lymphocytes	8.14E-01	5.08E-02		MAP3K7,MAP2K4,MAP3K2,MAPK1,RAC1,MAPK3
Role of BRCA1 in DNA Damage Response	8.14E-01	6.25E-02		E2F6,RB1,E2F3,MSH2
Regulation of Actin-based Motility by Rho	8.07E-01	5.49E-02		CDC42,PAK2,WASL,RAC1,ITGA5
Calcium Signaling	8.07E-01	4.49E-02		GRIN2A,EP300,RAP1B,MAPK1,MICU1,ITPR1,ASPH,MAPK3
Xenobiotic Metabolism Signaling	8.07E-01	4.06E-02		HS3ST3B1,MAP3K7,AHR,AHRR,ANKRA2,MAP2K4,MAP3K2,MED1,EP300,MAPK1,MAPK3
Factors Promoting Cardiogenesis in Vertebrates	8.07E-01	5.43E-02		GSK3B,MAP3K7,TCF3,TCF4,CDK2
PPARα/RXRα Activation	8.07E-01	4.47E-02		MAP3K7,TGS1,MAP2K4,MED1,EP300,MAPK1,NCOA3,MAPK3
1D-myo-inositol Hexakisphosphate Biosynthesis II (Mammalian)	8.07E-01	1.05E-01		SYNJ1,INPP5A
D-myo-inositol (1,3,4)-trisphosphate Biosynthesis	8.07E-01	1.05E-01		SYNJ1,INPP5A
DNA damage-induced 14-3-3σ Signaling	8.07E-01	1.05E-01		CDK2,AKT2
Production of Nitric Oxide and Reactive Oxygen Species in Macrophages	7.99E-01	4.44E-02		MAP3K7,MAP2K4,MAP3K2,RAP1B,MAPK1,AKT2,RAC1,MAPK3
Erythropoietin Signaling	7.81E-01	5.97E-02		SRC,MAPK1,AKT2,MAPK3
IL-10 Signaling	7.68E-01	5.88E-02		MAP3K7,MAP2K4,MAPK1,SP1
Remodeling of Epithelial Adherens Junctions	7.68E-01	5.88E-02		SRC,VCL,RAB5A,MET
3-phosphoinositide Biosynthesis	7.52E-01	4.52E-02		DUSP10,STYX,PTPN12,PTPN13,PAWR,SYNJ1,PTPN1
IGF-1 Signaling	7.47E-01	5.15E-02		YWHAG,PXN,MAPK1,AKT2,MAPK3
Role of IL-17F in Allergic Inflammatory Airway Diseases	7.43E-01	6.82E-02		EP300,MAPK1,MAPK3
Melatonin Signaling	7.42E-01	5.71E-02		MAP2K4,MAPK1,RORA,MAPK3
Adipogenesis pathway	7.41E-01	4.72E-02		CTBP1,TBL1XR1,EZH2,FBXW7,KDM1A,KLF3
cAMP-mediated signaling	7.41E-01	4.11E-02		AKAP10,SRC,AKAP2,ADRB1,EP300,MAPK1,PDE10A,DUSP4,MAPK3
Telomerase Signaling	7.3E-01	5.05E-02		MAPK1,RB1,SP1,AKT2,MAPK3
Neuropathic Pain Signaling In Dorsal Horn Neurons	7.2E-01	5E-02		SRC,GRIN2A,MAPK1,ITPR1,MAPK3
JAK/Stat Signaling	7.2E-01	5.56E-02		MAPK1,AKT2,PTPN1,MAPK3
Superpathway of Inositol Phosphate Compounds	7.09E-01	4.17E-02		DUSP10,STYX,PTPN12,PTPN13,PAWR,SYNJ1,PTPN1,INPP5A
Prolactin Signaling	7.08E-01	5.48E-02		EP300,MAPK1,SP1,MAPK3
TREM1 Signaling	6.96E-01	5.41E-02		MAPK1,AKT2,ITGA5,MAPK3
FLT3 Signaling in Hematopoietic Progenitor Cells	6.96E-01	5.41E-02		EP300,MAPK1,AKT2,MAPK3
Tetrahydrofolate Salvage from 5,10-methenyltetrahydrofolate	6.83E-01	2E-01		MTHFD2
Ceramide Biosynthesis	6.83E-01	2E-01		SPTLC1
Serine Biosynthesis	6.83E-01	2E-01		PHGDH
Superpathway of D-myo-inositol (1,4,5)-trisphosphate Metabolism	6.81E-01	8.33E-02		SYNJ1,INPP5A
HER-2 Signaling in Breast Cancer	6.76E-01	5.26E-02		GSK3B,CDC42,CDK6,AKT2
fMLP Signaling in Neutrophils	6.39E-01	4.63E-02		CDC42,MAPK1,ITPR1,RAC1,MAPK3
Sphingosine-1-phosphate Signaling	6.32E-01	4.59E-02		MAPK1,CASP3,AKT2,RAC1,MAPK3
Gαs Signaling	6.32E-01	4.59E-02		SRC,ADRB1,EP300,MAPK1,MAPK3
Ceramide Signaling	6.26E-01	5E-02		MAP2K4,CERK,AKT2,MAPK3
Glycogen Biosynthesis II (from UDP-D-Glucose)	6.26E-01	1.67E-01		UGP2
GDP-mannose Biosynthesis	6.26E-01	1.67E-01		MPI
Phospholipase C Signaling	6.16E-01	3.77E-02		SRC,EP300,RAP1B,MAPK1,ITPR1,RAC1,ITGA5,MARCKS,MAPK3
IL-2 Signaling	6.15E-01	5.66E-02		MAPK1,AKT2,MAPK3
Role of CHK Proteins in Cell Cycle Checkpoint Control	5.83E-01	5.45E-02		E2F6,CDK2,E2F3
Hereditary Breast Cancer Signaling	5.79E-01	4.35E-02		EP300,RB1,CDK6,AKT2,MSH2
Superpathway of Serine and Glycine Biosynthesis I	5.79E-01	1.43E-01		PHGDH
Acetyl-CoA Biosynthesis I (Pyruvate Dehydrogenase Complex)	5.79E-01	1.43E-01		PDHB
Adenine and Adenosine Salvage III	5.79E-01	1.43E-01		HPRT1
Type II Diabetes Mellitus Signaling	5.65E-01	4.27E-02		MAP3K7,MAP2K4,MAPK1,AKT2,MAPK3
Glioma Invasiveness Signaling	5.65E-01	5.26E-02		ITGAV,MAPK1,MAPK3
Nur77 Signaling in T Lymphocytes	5.65E-01	5.26E-02		MAP3K2,EP300,CASP3
Role of p14/p19ARF in Tumor Suppression	5.64E-01	6.67E-02		RB1,RAC1
Sonic Hedgehog Signaling	5.64E-01	6.67E-02		GSK3B,DYRK1A
CD28 Signaling in T Helper Cells	5.64E-01	4.24E-02		CDC42,MAP2K4,ITPR1,AKT2,RAC1
p70S6K Signaling	5.56E-01	4.2E-02		SRC,YWHAG,MAPK1,AKT2,MAPK3
UVA-Induced MAPK Signaling	5.56E-01	4.55E-02		MAP2K4,MAPK1,CASP3,MAPK3
Aldosterone Signaling in Epithelial Cells	5.51E-01	3.95E-02		DNAJB1,DNAJB12,MAPK1,ITPR1,DNAJB9,MAPK3
Histidine Degradation III	5.46E-01	1.25E-01		MTHFD2
mTOR Signaling	5.38E-01	3.74E-02		DDIT4,FKBP1A,MAPK1,AKT2,RAC1,EIF4G2,MAPK3
ErbB4 Signaling	5.37E-01	5E-02		APH1B,MAPK1,MAPK3
Circadian Rhythm Signaling	5.16E-01	6.06E-02		GRIN2A,EP300
GM-CSF Signaling	5.12E-01	4.84E-02		MAPK1,AKT2,MAPK3
Folate Transformations I	5.09E-01	1.11E-01		MTHFD2
PCP pathway	5.06E-01	4.76E-02		MAP2K4,RAC1,PRICKLE1
Oncostatin M Signaling	5.06E-01	5.88E-02		MAPK1,MAPK3
Interferon Signaling	5.06E-01	5.88E-02		IFIT3,IFNAR1
Calcium-induced T Lymphocyte Apoptosis	4.96E-01	4.69E-02		EP300,ITPR1,CAPN2
Dopamine-DARPP32 Feedback in cAMP Signaling	4.96E-01	3.73E-02		GRIN2A,CSNK1G3,EP300,CACNA1C,ITPR1,PAWR
PI3K Signaling in B Lymphocytes	4.95E-01	3.91E-02		MAPK1,ITPR1,AKT2,RAC1,MAPK3
Hypoxia Signaling in the Cardiovascular System	4.87E-01	4.62E-02		UBE2H,EP300,UBE2D1
T Cell Receptor Signaling	4.84E-01	4.12E-02		MAP2K4,MAPK1,RAC1,MAPK3
IL-15 Signaling	4.78E-01	4.55E-02		MAPK1,AKT2,MAPK3
Cardiac β-adrenergic Signaling	4.59E-01	3.76E-02		AKAP10,AKAP2,ADRB1,CACNA1C,PDE10A
AMPK Signaling	4.52E-01	3.73E-02		KAT2B,SRC,ADRB1,MAPK1,AKT2
April Mediated Signaling	4.51E-01	5.26E-02		MAP2K4,MAPK1
IL-12 Signaling and Production in Macrophages	4.5E-01	3.7E-02		MAP2K4,EP300,MAPK1,AKT2,MAPK3
Relaxin Signaling	4.5E-01	3.7E-02		RAP1B,MAPK1,AKT2,PDE10A,MAPK3
HIF1α Signaling	4.47E-01	3.92E-02		EP300,MAPK1,AKT2,MAPK3
Netrin Signaling	4.47E-01	5.13E-02		NCK2,RAC1
tRNA Charging	4.47E-01	5.13E-02		NARS,EPRS
Role of NFAT in Regulation of the Immune Response	4.47E-01	3.51E-02		GSK3B,CSNK1G3,MAPK1,ITPR1,AKT2,MAPK3
Endothelin-1 Signaling	4.47E-01	3.51E-02		SRC,PTGS2,MAPK1,CASP3,ITPR1,MAPK3
CREB Signaling in Neurons	4.47E-01	3.51E-02		GRIN2A,EP300,MAPK1,ITPR1,AKT2,MAPK3
Chemokine Signaling	4.4E-01	4.23E-02		SRC,MAPK1,MAPK3
Role of PKR in Interferon Induction and Antiviral Response	4.39E-01	5E-02		MAP3K7,CASP3
B Cell Activating Factor Signaling	4.39E-01	5E-02		MAP2K4,MAPK1
Basal Cell Carcinoma Signaling	4.34E-01	4.17E-02		GSK3B,TCF3,TCF4
Toll-like Receptor Signaling	4.25E-01	4.11E-02		MAP3K7,MAP2K4,MAPK1
Leptin Signaling in Obesity	4.16E-01	4.05E-02		MAPK1,AKT2,MAPK3
Dendritic Cell Maturation	4.05E-01	3.35E-02		MAP2K4,EP300,MAPK1,AKT2,IFNAR1,MAPK3
Type I Diabetes Mellitus Signaling	4E-01	3.64E-02		MAP3K7,MAP2K4,MAPK1,CASP3
VEGF Family Ligand-Receptor Interactions	4E-01	3.95E-02		MAPK1,AKT2,MAPK3
Role of NANOG in Mammalian Embryonic Stem Cell Pluripotency	3.94E-01	3.6E-02		GSK3B,MAPK1,AKT2,MAPK3
Gαq Signaling	3.88E-01	3.4E-02		GSK3B,MAPK1,ITPR1,AKT2,MAPK3
G-Protein Coupled Receptor Signaling	3.85E-01	3.12E-02		SRC,ADRB1,EP300,MAPK1,AKT2,PDE10A,DUSP4,MAPK3
Role of Oct4 in Mammalian Embryonic Stem Cell Pluripotency	3.72E-01	4.35E-02		RB1,KDM5B
nNOS Signaling in Neurons	3.62E-01	4.26E-02		GRIN2A,CAPN2
Mismatch Repair in Eukaryotes	3.59E-01	6.25E-02		MSH2
Fatty Acid α-oxidation	3.59E-01	6.25E-02		PTGS2
P2Y Purigenic Receptor Signaling Pathway	3.44E-01	3.36E-02		EP300,MAPK1,AKT2,MAPK3
Heparan Sulfate Biosynthesis (Late Stages)	3.33E-01	4E-02		HS3ST3B1,GLCE
HIPPO signaling	3.26E-01	3.49E-02		YWHAG,LATS2,TJP2
α-Adrenergic Signaling	3.21E-01	3.45E-02		MAPK1,ITPR1,MAPK3
Bladder Cancer Signaling	3.21E-01	3.45E-02		MAPK1,RB1,MAPK3
CNTF Signaling	3.18E-01	3.85E-02		MAPK1,MAPK3
GADD45 Signaling	3.11E-01	5.26E-02		CDK2
Unfolded protein response	3.01E-01	3.7E-02		UBXN4,DNAJB9
Cardiomyocyte Differentiation via BMP Receptors	3.01E-01	5E-02		MAP3K7
DNA Methylation and Transcriptional Repression Signaling	3.01E-01	5E-02		ARID4B
Granzyme A Signaling	3.01E-01	5E-02		EP300
IL-1 Signaling	3.01E-01	3.3E-02		MAP3K7,MAP2K4,MAPK1
Thrombopoietin Signaling	2.99E-01	3.64E-02		MAPK1,MAPK3
Death Receptor Signaling	2.97E-01	3.26E-02		DAXX,MAP2K4,CASP3
Wnt/Ca+ pathway	2.93E-01	3.57E-02		GSK3B,EP300
Endoplasmic Reticulum Stress Pathway	2.92E-01	4.76E-02		CASP3
Heparan Sulfate Biosynthesis	2.87E-01	3.51E-02		HS3ST3B1,GLCE
Mitochondrial Dysfunction	2.83E-01	2.92E-02		APH1B,MAP2K4,TRAK1,ATP5F1,CASP3
Maturity Onset Diabetes of Young (MODY) Signaling	2.82E-01	4.55E-02		CACNA1C
Pyrimidine Deoxyribonucleotides De Novo Biosynthesis I	2.82E-01	4.55E-02		RRM2B
Human Embryonic Stem Cell Pluripotency	2.8E-01	2.99E-02		GSK3B,TCF3,TCF4,AKT2
Antioxidant Action of Vitamin C	2.75E-01	3.09E-02		MAP2K4,MAPK1,MAPK3
Tumoricidal Function of Hepatic Natural Killer Cells	2.61E-01	4.17E-02		CASP3
Role of JAK1, JAK2 and TYK2 in Interferon Signaling	2.61E-01	4.17E-02		IFNAR1
Role of JAK1 and JAK3 in γc Cytokine Signaling	2.52E-01	3.17E-02		MAPK1,MAPK3
Eicosanoid Signaling	2.52E-01	3.17E-02		PTGES2,PTGS2
Role of Lipids/Lipid Rafts in the Pathogenesis of Influenza	2.52E-01	4E-02		IFNAR1
Activation of IRF by Cytosolic Pattern Recognition Receptors	2.48E-01	3.12E-02		MAP2K4,IFNAR1
Retinoic acid Mediated Apoptosis Signaling	2.48E-01	3.12E-02		CASP3,IFNAR1
Angiopoietin Signaling	2.35E-01	3.03E-02		PAK2,AKT2
Pyrimidine Ribonucleotides Interconversion	2.35E-01	3.7E-02		CTPS1
GABA Receptor Signaling	2.31E-01	2.99E-02		GABRA1,NSF
iCOS-iCOSL Signaling in T Helper Cells	2.26E-01	2.78E-02		ITPR1,AKT2,RAC1
CCR5 Signaling in Macrophages	2.23E-01	2.9E-02		MAP2K4,MAPK1
Growth Hormone Signaling	2.23E-01	2.9E-02		MAPK1,MAPK3
Thrombin Signaling	2.23E-01	2.62E-02		SRC,MAPK1,ITPR1,AKT2,MAPK3
TNFR2 Signaling	2.23E-01	3.45E-02		MAP2K4
Pyrimidine Ribonucleotides De Novo Biosynthesis	2.23E-01	3.45E-02		CTPS1
GPCR-Mediated Integration of Enteroendocrine Signaling Exemplified by an L Cell	2.15E-01	2.82E-02		ADRB1,ITPR1
Cytotoxic T Lymphocyte-mediated Apoptosis of Target Cells	1.98E-01	3.12E-02		CASP3
Tec Kinase Signaling	1.97E-01	2.53E-02		PAK2,SRC,MAP2K4,ITGA5
IL-4 Signaling	1.9E-01	2.63E-02		AKT2,SYNJ1
TWEAK Signaling	1.85E-01	2.94E-02		CASP3
Gαi Signaling	1.85E-01	2.5E-02		SRC,MAPK1,MAPK3
Role of JAK2 in Hormone-like Cytokine Signaling	1.81E-01	2.86E-02		PTPN1
tRNA Splicing	1.81E-01	2.86E-02		PDE10A
Notch Signaling	1.61E-01	2.63E-02		APH1B
Inhibition of Matrix Metalloproteases	1.56E-01	2.56E-02		ADAM10
Neuroprotective Role of THOP1 in Alzheimer's Disease	1.52E-01	2.5E-02		SERPINA3
Transcriptional Regulatory Network in Embryonic Stem Cells	1.52E-01	2.5E-02		HAND1
