# Supplementary material for: Meta gene set enrichment analyses link miR-137-regulated pathways with schizophrenia risk
Source: Front Genet. 2015 Apr 20;6:147. doi: 10.3389/fgene.2015.00147 (PMC4403556; doi:10.3389/fgene.2015.00147)
Supplement: Supplementary file 4 [file Table4.XLSX]

## Sheet: Sheet1
	Supplemental Table 4. Dataset demographics
	Dataset	PGC	MCIC	NU	MCIC and NU Merged
	Controls	12,462 (49% male)	97 (59% male)	44 (52% male)	141 (57% male)
	Cases	9,394 (66% male)	73 (75% male)	30 (67% male)	103 (73% male)
	Total Subjects	21,856 (56% male)	170 (66% male)	74 (58% male)	244 (64% male)
	This table shows the demographic information of each dataset used in this analysis. PGC = Psychiatric Genomics Consortium; MCIC = Mind Clinical Imaging Consortium; and NU = Northwestern University. All subjects were Caucasian. Subjects from MCIC and NU and nearly all PGC subjects were diagnosed based on the DSM-IV criteria. Only one cohort of subjects within the PGC was diagnosed according to ICD…
