# Supplementary material for: Meta gene set enrichment analyses link miR-137-regulated pathways with schizophrenia risk
Source: Front Genet. 2015 Apr 20;6:147. doi: 10.3389/fgene.2015.00147 (PMC4403556; doi:10.3389/fgene.2015.00147)
Supplement: Supplementary file 6 [file Table6.XLSX]

## Sheet: Sheet1
	Supplemental Table 6. Significant association of SNPs in validated PKA signaling target genes with schizophrenia in the replication cohort
	Gene	Top SNP	Minor /Major Allele	Minor Allele frequency in cases	Minor Allele frequency in controls	CHI-Square	P value	OR for Minor Allele
	PTGS2	rs10489401	G/A	0.2864	0.3901	5.651	0.017	0.6276
	MAPK3	rs7202714	T/C	0.3627	0.273	4.447	0.034	1.515
	TCF4	rs2276195	T/C	0.165	0.2908	10.39	0.001	0.4821
	MAPK1	rs9610608	G/A	0.1796	0.09574	7.348	0.0067	2.068
	This table shows the top SNPs from the validated PKA signaling target gene set for the merged MCIC and NU data. All SNPs have significantly different frequencies between cases and controls. Analyses were preformed in PLINK. OR = Odds Ratio
